# Supplementary material for: A lightning cluster identification method considering multi-scale spatiotemporal neighborhood relationships
Source: PLoS One. 2025 Oct 3;20(10):e0333207. doi: 10.1371/journal.pone.0333207 (PMC12494261; doi:10.1371/journal.pone.0333207)
Supplement: S2 Data — (CSV) [file pone.0333207.s002.csv]

Time	Current	Return stroke	Latitude	Longitude
2015/3/22 0:01	-72.3	1	29.78054941	107.2615032
2015/3/22 0:01	-58.6	1	30.81539585	107.4052882
2015/3/22 0:04	-44	1	28.26039594	108.7804538
2015/3/22 0:46	-11.1	1	28.77837475	108.4280102
2015/3/22 0:46	-11.1	1	28.77946755	108.4272304
2015/3/22 0:46	-11.1	1	28.7799703	108.4277553
2015/3/22 0:46	-11.1	1	28.77880012	108.4279777
2015/3/22 0:46	-11.1	1	28.77949242	108.4277682
2015/3/22 1:04	-16	2	28.50624555	108.943734
2015/3/22 1:04	-16	2	28.50622359	108.9441721
2015/3/22 1:04	-16.2	-1	28.45040995	108.8573467
2015/3/22 1:04	-16.2	-1	28.45042929	108.8573871
2015/3/22 1:04	-16.2	-1	28.45022661	108.8562364
2015/3/22 1:04	-16.2	-1	28.45059112	108.8568802
2015/3/22 1:04	-16.2	-1	28.45105462	108.8567345
2015/3/22 1:04	-16	2	28.5052807	108.9453365
2015/3/22 1:04	-16	2	28.50505408	108.9434954
2015/3/22 1:04	-16	2	28.50534961	108.9444782
2015/3/22 1:07	-24	-1	28.14849282	109.4491211
2015/3/22 1:11	-27.1	1	28.15874391	109.2771518
2015/3/22 1:11	-25.6	1	28.15769258	109.2820469
2015/3/22 1:11	-25.6	1	28.15742377	109.2828781
2015/3/22 1:11	-25.6	1	28.15776893	109.2837066
2015/3/22 1:11	-25.6	1	28.15696288	109.2823235
2015/3/22 1:12	-42.6	1	30.79006557	117.3384294
2015/3/22 1:15	-30.7	1	28.30295504	108.5635047
2015/3/22 1:15	-30.7	1	28.30441168	108.5634361
2015/3/22 1:15	-30.7	1	28.30411368	108.562993
2015/3/22 1:15	-30.7	1	28.30500803	108.5630294
2015/3/22 1:17	-18.2	1	28.54460382	108.8894881
2015/3/22 1:17	-18.2	1	28.54465973	108.8900477
2015/3/22 1:17	-18.2	1	28.54409754	108.8900219
2015/3/22 1:17	-18.2	1	28.54442653	108.8903401
2015/3/22 1:17	-18.2	1	28.54391372	108.8898772
2015/3/22 1:28	-15.5	1	28.15333184	109.281752
2015/3/22 1:28	-15.5	1	28.15366314	109.2816281
2015/3/22 1:28	-15.5	1	28.15323599	109.2808989
2015/3/22 1:28	-15.5	1	28.15294771	109.2810042
2015/3/22 1:28	-15.5	1	28.15329683	109.2817625
2015/3/22 1:33	-13.5	-7	28.1582014	109.4446212
2015/3/22 1:33	-12.8	-8	28.15864697	109.4440331
2015/3/22 1:33	-12.5	-9	28.16023968	109.4430439
2015/3/22 1:33	-21.4	10	28.16206504	109.4376363
2015/3/22 1:33	-18.1	-1	28.15836021	109.4425903
2015/3/22 1:33	-37.3	-2	28.16667195	109.4445615
2015/3/22 1:33	-33.7	-3	28.15466737	109.4313227
2015/3/22 1:33	-8	-4	28.17496164	109.4577151
2015/3/22 1:33	-10.1	-5	28.15931507	109.4446829
2015/3/22 1:33	-9.1	-6	28.15279578	109.4377334
2015/3/22 1:33	-13.5	-7	28.15833779	109.444481
2015/3/22 1:33	-12.8	-8	28.16023996	109.4439108
2015/3/22 1:33	-21.4	10	28.16118816	109.4376158
2015/3/22 1:33	-18.1	-1	28.15808108	109.444743
2015/3/22 1:33	-37.3	-2	28.16723783	109.4445751
2015/3/22 1:33	-33.7	-3	28.15504951	109.4320072
2015/3/22 1:33	-8	-4	28.17496095	109.4564193
2015/3/22 1:33	-10.1	-5	28.16021507	109.4446531
2015/3/22 1:33	-9.1	-6	28.15311108	109.4366484
2015/3/22 1:33	-13.5	-7	28.15825129	109.4445528
2015/3/22 1:33	-12.8	-8	28.15957068	109.443347
2015/3/22 1:33	-12.5	-9	28.15986757	109.444266
2015/3/22 1:33	-9.1	-6	28.15337197	109.4374156
2015/3/22 1:33	-12.5	-9	28.16059911	109.4432823
2015/3/22 1:33	-10.1	-5	28.16017193	109.4448401
2015/3/22 1:33	-8	-4	28.17543718	109.4575504
2015/3/22 1:33	-33.7	-3	28.15480009	109.4320459
2015/3/22 1:33	-21	10	28.16115079	109.4369979
2015/3/22 1:33	-18.1	-1	28.15802701	109.4436066
2015/3/22 1:33	-32.8	-2	28.16096986	109.4341852
2015/3/22 1:33	-33.7	-3	28.15501778	109.4334498
2015/3/22 1:33	-8	-4	28.17401605	109.457114
2015/3/22 1:33	-10.1	-5	28.15993645	109.4449475
2015/3/22 1:33	-9.1	-6	28.15315606	109.4373986
2015/3/22 1:33	-13.5	-7	28.15955038	109.4455609
2015/3/22 1:33	-12.8	-8	28.16014512	109.4447541
2015/3/22 1:33	-12.5	-9	28.1600055	109.444749
2015/3/22 1:33	-18.1	-1	28.15817411	109.4437209
2015/3/22 1:33	-21.4	10	28.16203734	109.4380369
2015/3/22 1:33	-33.7	-3	28.15537456	109.4335355
2015/3/22 1:33	-8	-4	28.17504347	109.4573628
2015/3/22 1:33	-10.1	-5	28.16034449	109.4455773
2015/3/22 1:33	-9.1	-6	28.15306436	109.4357354
2015/3/22 1:33	-13.5	-7	28.15799982	109.4446852
2015/3/22 1:33	-12.8	-8	28.15863177	109.4440585
2015/3/22 1:33	-12.5	-9	28.1601287	109.4451384
2015/3/22 1:33	-21.4	10	28.16182681	109.4371078
2015/3/22 1:33	-18.1	-1	28.15802955	109.4439479
2015/3/22 1:33	-37.3	-2	28.16736011	109.445221
2015/3/22 1:33	-37.3	-2	28.16703625	109.444252
2015/3/22 1:35	-8.5	-1	28.30560627	109.6521665
2015/3/22 1:35	-8.5	-1	28.30521141	109.650344
2015/3/22 1:35	-41.5	2	28.14901387	109.5569101
2015/3/22 1:35	-41.5	2	28.14909248	109.5557656
2015/3/22 1:35	-41.5	2	28.14921789	109.5557478
2015/3/22 1:35	-41.5	2	28.14838229	109.5564287
2015/3/22 1:35	-8.5	-1	28.30568735	109.6515726
2015/3/22 1:35	-39.5	1	28.17293836	109.5185904
2015/3/22 1:35	-8.5	-1	28.30563398	109.6505335
2015/3/22 1:40	-16	1	28.21865189	109.2113485
2015/3/22 1:40	-15.1	1	28.21666476	109.2135312
2015/3/22 1:40	-15.1	1	28.21608435	109.2125954
2015/3/22 1:40	-15.1	1	28.21656806	109.2120547
2015/3/22 1:40	-15.1	1	28.21581429	109.2129634
2015/3/22 1:54	-17.1	1	32.30550149	108.3810945
2015/3/22 1:54	-27.8	1	33.41023557	109.0363513
2015/3/22 1:57	-12	-1	28.1946706	109.3365064
2015/3/22 1:57	-252.5	2	28.1944596	109.3286584
2015/3/22 1:57	-12	-1	28.1945742	109.336782
2015/3/22 1:57	-252.5	2	28.19403927	109.3278623
2015/3/22 1:57	-12	1	28.19497903	109.335751
2015/3/22 1:57	-269.4	2	28.18810242	109.3222729
2015/3/22 1:57	-12	-1	28.19485178	109.3372186
2015/3/22 1:57	-252.5	2	28.19405753	109.3272509
2015/3/22 1:57	-12	-1	28.1947694	109.3371688
2015/3/22 1:57	-252.5	1	28.19364019	109.3267944
2015/3/22 2:00	8.2	1	28.19611939	109.3342293
2015/3/22 2:00	8.2	1	28.19602537	109.3347276
2015/3/22 2:00	8.2	1	28.19551646	109.3343371
2015/3/22 2:00	8.2	1	28.19548734	109.3340923
2015/3/22 2:00	8.2	1	28.19550468	109.3347423
2015/3/22 3:54	-30.4	1	29.83421965	109.0109077
2015/3/22 4:04	-27.5	1	30.74776293	114.4017419
2015/3/22 4:18	-25.7	1	29.93885062	109.2519929
2015/3/22 4:26	-6.3	1	28.78664045	109.3232121
2015/3/22 4:26	-6.3	1	28.78661786	109.3224197
2015/3/22 4:26	-6.3	1	28.78674392	109.3228399
2015/3/22 4:26	-6.3	1	28.7870822	109.3234722
2015/3/22 4:26	-6.3	1	28.78641989	109.3220903
2015/3/22 4:34	33.7	1	29.99661117	109.3947441
2015/3/22 4:34	-39.2	1	28.46262589	116.7161705
2015/3/22 5:38	-16	1	29.00298667	109.9657552
2015/3/22 5:56	-39.8	1	32.42696585	108.5883706
2015/3/22 6:41	-28.1	1	30.2957264	109.3115861
2015/3/22 6:58	-40.6	1	30.483826	109.0689513
2015/3/22 7:17	-34.5	1	30.77407225	108.4242006
2015/3/22 7:35	-7.5	1	29.92018494	110.8955401
2015/3/22 8:13	-9.5	1	30.70814786	109.4053511
2015/3/22 8:24	-55.2	1	29.26456999	110.8441248
2015/3/22 8:54	121.1	1	30.33053958	110.1616072
2015/3/22 8:55	21.7	1	30.34659023	110.1706542
2015/3/22 8:59	-25.4	1	28.16022878	116.8035088
2015/3/22 9:08	44.8	1	30.40521858	110.3170773
2015/3/22 9:31	-4.1	1	32.06726727	113.0542411
2015/3/22 9:38	-71.2	1	31.93370295	108.0192827
2015/3/22 10:00	-11.8	1	29.23848809	109.1282441
2015/3/22 10:00	-11.8	1	29.23814347	109.1269733
2015/3/22 10:00	-11.8	1	29.23796114	109.128342
2015/3/22 10:00	-11.8	1	29.2371688	109.1273199
2015/3/22 10:00	-11.8	1	29.2376397	109.1280725
2015/3/22 10:06	-22.8	-1	28.33188073	109.6274365
2015/3/22 10:06	-56.4	2	28.33236992	109.6208361
2015/3/22 10:06	-22.8	-1	28.33298501	109.6268344
2015/3/22 10:06	-56.4	2	28.33265013	109.6208633
2015/3/22 10:06	-22.8	-1	28.33315383	109.6262078
2015/3/22 10:06	-56.4	2	28.33277311	109.6194188
2015/3/22 10:06	-22.8	-1	28.33358834	109.6265824
2015/3/22 10:06	-56.4	2	28.3329123	109.6207905
2015/3/22 10:06	-22.8	-1	28.33278369	109.6273467
2015/3/22 10:06	-57	2	28.33773169	109.6127471
2015/3/22 10:11	-6.2	1	28.30360207	109.6780945
2015/3/22 10:11	-6.2	1	28.30421321	109.6774013
2015/3/22 10:11	-6.2	1	28.30407459	109.6782333
2015/3/22 10:11	-6.2	1	28.30368024	109.6773925
2015/3/22 10:11	-6.2	1	28.30394208	109.6772188
2015/3/22 10:11	-11.7	-2	28.32027536	107.674299
2015/3/22 10:11	-22.1	4	28.25999674	107.619299
2015/3/22 10:11	-11.7	-2	28.31955794	107.6734219
2015/3/22 10:11	-11.7	-2	28.31897669	107.6740658
2015/3/22 10:11	-22.1	4	28.26049037	107.6200211
2015/3/22 10:11	-11.7	-2	28.32026687	107.6740155
2015/3/22 10:11	-22.1	4	28.26042191	107.6192344
2015/3/22 10:11	-22.1	4	28.25986838	107.6197094
2015/3/22 10:11	-11.7	-2	28.31972096	107.6748302
2015/3/22 10:12	-19.9	1	28.24472158	108.0787074
2015/3/22 10:12	-19.9	1	28.24477964	108.0793554
2015/3/22 10:12	-19.9	1	28.24504375	108.0787581
2015/3/22 10:12	-19.9	1	28.244414	108.0789901
2015/3/22 10:12	-31.6	3	28.21017783	108.0185727
2015/3/22 10:12	-29.5	3	28.20434461	108.026043
2015/3/22 10:12	-29.5	3	28.2047294	108.0264103
2015/3/22 10:12	-29.5	3	28.2047108	108.0262031
2015/3/22 10:12	-29.5	3	28.204704	108.0262539
2015/3/22 10:13	-11	-5	28.20413066	107.6389175
2015/3/22 10:13	-11	-2	28.20307354	107.6394081
2015/3/22 10:13	-11	-5	28.20353057	107.6379121
2015/3/22 10:13	-11	-5	28.20363763	107.6381623
2015/3/22 10:13	-11	-5	28.2052079	107.6387905
2015/3/22 10:14	-63.1	1	28.31775981	109.784573
2015/3/22 10:14	-15.1	-1	28.21739805	108.1107085
2015/3/22 10:14	-16.4	-4	28.20608136	108.1049939
2015/3/22 10:14	-15.1	-1	28.21666047	108.1096604
2015/3/22 10:14	-16.4	-4	28.20604313	108.1039613
2015/3/22 10:14	-15.1	-1	28.21726073	108.1113246
2015/3/22 10:14	-16.4	-4	28.20613365	108.1049097
2015/3/22 10:14	-15.1	-1	28.21794199	108.1104266
2015/3/22 10:14	-16.4	-4	28.20622617	108.1042007
2015/3/22 10:15	-15.6	-4	28.20974508	107.6753787
2015/3/22 10:15	-18.5	-3	28.21069115	107.6746982
2015/3/22 10:15	-15.6	-4	28.20926442	107.6755923
2015/3/22 10:15	-18.5	-3	28.21021218	107.674319
2015/3/22 10:15	-15.6	-4	28.20987451	107.6757554
2015/3/22 10:15	-18.5	-3	28.21108897	107.675817
2015/3/22 10:15	-15.6	-4	28.20912321	107.6747457
2015/3/22 10:15	-18.5	-3	28.2107008	107.6739049
2015/3/22 10:15	-15.6	-4	28.20942354	107.6749669
2015/3/22 10:15	-16.6	2	28.2053128	108.1169933
2015/3/22 10:15	-16.6	2	28.20462343	108.1167579
2015/3/22 10:15	-16.6	2	28.20489091	108.1158612
2015/3/22 10:15	-16.6	2	28.20431762	108.1172652
2015/3/22 10:15	-15.4	-1	28.32815592	109.8078777
2015/3/22 10:15	-13.2	-2	28.32948207	109.8038779
2015/3/22 10:15	-15.4	3	28.33760113	109.7905985
2015/3/22 10:16	-16.5	1	28.22601922	107.6756881
2015/3/22 10:16	-16.5	1	28.22555445	107.6755974
2015/3/22 10:16	-16.5	1	28.22526657	107.6760618
2015/3/22 10:16	-16.5	1	28.22588948	107.6768971
2015/3/22 10:16	-23.2	-6	28.19601096	108.093439
2015/3/22 10:16	-25.3	8	28.19050941	108.105927
2015/3/22 10:16	-14.2	-1	28.23147197	108.1050223
2015/3/22 10:16	-20.6	-2	28.20211157	108.1021881
2015/3/22 10:16	-27.8	-3	28.19207081	108.1021428
2015/3/22 10:16	-16.3	-4	28.22352215	108.1017148
2015/3/22 10:16	-7	-7	28.19653308	108.0926814
2015/3/22 10:16	-23.2	-6	28.19551824	108.0935403
2015/3/22 10:16	-25.3	8	28.19066929	108.1053467
2015/3/22 10:16	-14.2	-1	28.23181418	108.103863
2015/3/22 10:16	-20.6	-2	28.20141029	108.1036133
2015/3/22 10:16	-27.8	-3	28.19205051	108.1018515
2015/3/22 10:16	-16.3	-4	28.22263442	108.1023065
2015/3/22 10:16	-7	-7	28.19563447	108.0927018
2015/3/22 10:16	-7	-7	28.19629404	108.0927927
2015/3/22 10:16	-23.2	-6	28.1962845	108.0931377
2015/3/22 10:16	-27.8	-3	28.19127594	108.1020358
2015/3/22 10:16	-27.8	-3	28.19196862	108.1024802
2015/3/22 10:16	-14.2	-1	28.23123084	108.1043286
2015/3/22 10:16	-20	-4	28.20401228	108.0895812
2015/3/22 10:16	-24.3	-6	28.19632328	108.0956741
2015/3/22 10:16	-16.3	-4	28.22359276	108.1019863
2015/3/22 10:16	-25.3	8	28.19068476	108.1069468
2015/3/22 10:16	-14.2	-1	28.230104	108.1050934
2015/3/22 10:16	-7	-7	28.19579948	108.0929226
2015/3/22 10:16	-16.3	-4	28.22337974	108.1015641
2015/3/22 10:16	-23.2	-6	28.19584391	108.0933406
2015/3/22 10:16	-7	-7	28.19607831	108.092031
2015/3/22 10:16	-25.3	8	28.19125525	108.1060433
2015/3/22 10:16	-14.2	-1	28.23139827	108.1038274
2015/3/22 10:16	-20.6	-2	28.20174023	108.1028857
2015/3/22 10:16	-20.6	-2	28.20226139	108.1025715
2015/3/22 10:16	-10.2	1	28.22580635	107.7732014
2015/3/22 10:16	-10.2	1	28.22602229	107.7744535
2015/3/22 10:16	-10.2	1	28.22594888	107.7746877
2015/3/22 10:16	-10.2	-1	28.22636822	107.7731582
2015/3/22 10:16	-5.1	-4	28.33080171	109.8212109
2015/3/22 10:16	-18.4	-2	28.33590877	109.793945
2015/3/22 10:16	-23.7	-3	28.33537983	109.8038236
2015/3/22 10:16	-18.5	5	28.32635011	109.7837101
2015/3/22 10:16	-24.9	-1	28.33632645	109.8190372
2015/3/22 10:17	-21.7	5	28.18792586	108.1389747
2015/3/22 10:17	-18.2	-2	28.19704659	108.1364441
2015/3/22 10:17	-21.7	5	28.1868906	108.1394702
2015/3/22 10:17	-18.2	-2	28.19677798	108.1358413
2015/3/22 10:17	-21.7	5	28.18783417	108.1393406
2015/3/22 10:17	-18.2	-2	28.1979371	108.1352238
2015/3/22 10:17	-21.7	5	28.18773241	108.1390218
2015/3/22 10:17	-18.2	-2	28.19777692	108.135608
2015/3/22 10:17	-17.8	-1	28.22587166	107.6987817
2015/3/22 10:17	-17.8	-1	28.22484228	107.6979381
2015/3/22 10:17	-17.8	-1	28.22601118	107.6984125
2015/3/22 10:17	-19.3	-1	28.33753785	109.7832388
2015/3/22 10:17	-8.3	-2	28.33573466	109.785662
2015/3/22 10:17	-24.7	3	28.34120111	109.8116754
2015/3/22 10:17	-17.8	-1	28.22613803	107.6983274
2015/3/22 10:18	-17.5	-1	28.21949733	108.120838
2015/3/22 10:18	-7.9	1	28.18755515	108.6494356
2015/3/22 10:18	-24.7	-2	28.18870658	108.1103058
2015/3/22 10:18	-17.5	-1	28.21849184	108.1216392
2015/3/22 10:18	-7.9	1	28.18649623	108.6511422
2015/3/22 10:18	-24.7	-2	28.18964282	108.1111891
2015/3/22 10:18	-7.9	1	28.18612703	108.6510495
2015/3/22 10:18	-7.9	1	28.18627514	108.6507911
2015/3/22 10:18	-17.5	-1	28.21941067	108.1210716
2015/3/22 10:18	-24.7	-2	28.18944353	108.111469
2015/3/22 10:18	-24.7	-2	28.19020681	108.1103191
2015/3/22 10:18	-17.5	-1	28.21844024	108.1216379
2015/3/22 10:18	-25.7	-3	28.19238127	108.1130246
2015/3/22 10:18	-20.5	-1	28.19557698	108.1116313
2015/3/22 10:18	-21.8	2	28.34396771	109.817521
2015/3/22 10:18	-21.7	-1	28.34242328	109.7984291
2015/3/22 10:18	-17.4	1	28.21290261	107.7008651
2015/3/22 10:18	-17.4	1	28.21330815	107.7005707
2015/3/22 10:18	-17.4	1	28.21264456	107.700223
2015/3/22 10:18	-17.4	1	28.21272564	107.7003587
2015/3/22 10:18	-31.6	-1	28.19509295	108.1359022
2015/3/22 10:19	-21.4	-1	28.22973334	108.1469349
2015/3/22 10:19	-14.5	1	28.34596401	108.8001426
2015/3/22 10:19	-17.3	2	28.22052817	108.1317572
2015/3/22 10:19	-21.4	-1	28.22938172	108.146548
2015/3/22 10:19	-17.3	2	28.2210909	108.1319247
2015/3/22 10:19	-21.4	-1	28.22917785	108.1475669
2015/3/22 10:19	-14.5	1	28.34600881	108.799653
2015/3/22 10:19	-14.5	1	28.34575337	108.7998038
2015/3/22 10:19	-21.4	-1	28.22972495	108.1477829
2015/3/22 10:19	-14.5	1	28.34603791	108.799956
2015/3/22 10:19	-17.3	2	28.22075009	108.1321494
2015/3/22 10:19	-17.3	2	28.2212032	108.1320948
2015/3/22 10:19	-23.7	-2	28.19269634	108.1328192
2015/3/22 10:19	-18.9	-1	28.19503635	108.1317372
2015/3/22 10:19	-19.8	3	28.19383851	108.1312325
2015/3/22 10:19	-16.8	-1	28.22032729	107.7608456
2015/3/22 10:19	-16.8	-1	28.22141723	107.7608272
2015/3/22 10:19	-16.8	-1	28.22131912	107.7598942
2015/3/22 10:19	-16.8	-1	28.22061711	107.7601472
2015/3/22 10:19	-13.7	-5	28.21818222	107.7564945
2015/3/22 10:19	-12.4	-4	28.2902777	107.7847479
2015/3/22 10:19	-20.2	-6	28.21094039	107.7610785
2015/3/22 10:19	-20.2	-6	28.21050793	107.7608287
2015/3/22 10:19	-13.7	-5	28.21682134	107.7568315
2015/3/22 10:19	-12.4	-4	28.28987082	107.785113
2015/3/22 10:19	-20.2	-6	28.21066775	107.7606681
2015/3/22 10:19	-13.7	-5	28.21786302	107.7570269
2015/3/22 10:19	-12.4	-4	28.29019322	107.7847188
2015/3/22 10:19	-13.7	-5	28.21727112	107.7571526
2015/3/22 10:19	-12.4	-4	28.28980276	107.7854123
2015/3/22 10:19	-20.2	-6	28.21066839	107.7607081
2015/3/22 10:19	-17.8	3	28.26024778	108.1557467
2015/3/22 10:19	-7.6	-1	28.23959436	108.1503955
2015/3/22 10:19	-7.6	-1	28.23836276	108.1500081
2015/3/22 10:19	-7.6	-1	28.23836236	108.1500679
2015/3/22 10:19	-17.8	3	28.26057106	108.1551262
2015/3/22 10:19	-7.6	-1	28.2383905	108.1504104
2015/3/22 10:19	-17.8	3	28.26025904	108.1554671
2015/3/22 10:19	-7.6	-1	28.2389328	108.1497284
2015/3/22 10:19	-20.5	3	28.22950823	108.1431848
2015/3/22 10:19	-17.8	3	28.2596324	108.1551053
2015/3/22 10:20	-37.8	2	28.34963552	109.8288445
2015/3/22 10:20	-10.2	-1	28.3470807	109.8354766
2015/3/22 10:20	-18.2	-1	28.21259985	107.7305539
2015/3/22 10:20	-18.2	-1	28.21346789	107.7304738
2015/3/22 10:20	-18.2	-1	28.21312825	107.7315349
2015/3/22 10:20	-18.2	-1	28.21298981	107.7305185
2015/3/22 10:20	-18.2	-1	28.21306196	107.7302685
2015/3/22 10:20	-28.9	4	28.18746828	108.1296822
2015/3/22 10:20	-25.1	-2	28.19345029	108.1308811
2015/3/22 10:20	-29.7	3	28.19416852	108.138009
2015/3/22 10:20	-29.7	3	28.19411043	108.1369451
2015/3/22 10:20	-29.8	3	28.19262941	108.1288903
2015/3/22 10:20	-29.7	3	28.19400299	108.1370461
2015/3/22 10:20	-29.7	3	28.19554298	108.1375424
2015/3/22 10:21	29.6	1	30.28655308	108.804481
2015/3/22 10:21	-22.3	-1	28.19311268	108.1624632
2015/3/22 10:21	-21.9	-1	28.19292836	108.1637085
2015/3/22 10:21	-21.9	-1	28.19228158	108.1637311
2015/3/22 10:21	-21.9	-1	28.19198077	108.1629148
2015/3/22 10:21	-21.9	-1	28.19245945	108.1631052
2015/3/22 10:21	-23	-4	28.18752644	108.1616572
2015/3/22 10:21	-18.5	-3	28.19119137	108.1606747
2015/3/22 10:21	-23	-4	28.18814172	108.1630327
2015/3/22 10:21	-18.5	-3	28.19049696	108.1600963
2015/3/22 10:21	-23	-4	28.18819575	108.1628059
2015/3/22 10:21	-18.5	-3	28.19082876	108.1598925
2015/3/22 10:21	-18.5	-3	28.1914929	108.1595789
2015/3/22 10:21	-17.9	-3	28.19082327	108.1586149
2015/3/22 10:21	-23	-4	28.18847595	108.1611588
2015/3/22 10:21	-23.8	2	28.20395256	108.1617787
2015/3/22 10:21	-7	-1	28.2040226	108.1595018
2015/3/22 10:21	-23.7	1	28.20500088	108.1623588
2015/3/22 10:21	-23.7	1	28.20531118	108.163738
2015/3/22 10:21	-23.7	1	28.20500478	108.163743
2015/3/22 10:21	-23.7	1	28.20512511	108.1632485
2015/3/22 10:22	-23.5	3	28.20606742	107.7362642
2015/3/22 10:22	-23.5	3	28.20588602	107.7359549
2015/3/22 10:22	-23.5	3	28.20574792	107.7363368
2015/3/22 10:22	-23.5	3	28.20563226	107.7360882
2015/3/22 10:22	-15.7	-2	28.24516161	108.1392668
2015/3/22 10:22	-16.7	-2	28.24699583	108.1407845
2015/3/22 10:22	-16.7	-2	28.24763895	108.1413411
2015/3/22 10:22	-16.7	-2	28.24697154	108.1395349
2015/3/22 10:22	-16.7	-2	28.24753987	108.1402489
2015/3/22 10:22	-13.2	-2	28.21466289	108.1947265
2015/3/22 10:22	-13.2	-2	28.21454289	108.1963603
2015/3/22 10:22	-13.2	-2	28.21366689	108.1941259
2015/3/22 10:22	-13.2	-2	28.21440899	108.1959117
2015/3/22 10:22	-13.2	-2	28.21403197	108.1950394
2015/3/22 10:22	-30.4	-3	28.34790139	109.8421982
2015/3/22 10:22	-15.4	-2	28.34778131	109.8361722
2015/3/22 10:22	-71.7	-1	28.3587986	109.8403925
2015/3/22 10:22	-180.6	4	28.36969764	109.8400141
2015/3/22 10:23	-21	1	28.20836096	108.1442597
2015/3/22 10:23	-20.4	2	28.23675437	108.1568052
2015/3/22 10:23	-12	-1	28.20550994	108.1607664
2015/3/22 10:23	-20.4	2	28.23737028	108.1572871
2015/3/22 10:23	-12	-1	28.20555593	108.1609868
2015/3/22 10:23	-20.4	2	28.23714365	108.1565633
2015/3/22 10:23	-12	-1	28.20417562	108.1609519
2015/3/22 10:23	-20.4	2	28.23615947	108.1569602
2015/3/22 10:23	-12	-1	28.20475293	108.1598635
2015/3/22 10:23	-16.9	1	28.23122363	108.211137
2015/3/22 10:23	-16.9	1	28.23122789	108.2105872
2015/3/22 10:23	-16.9	1	28.2302559	108.2106229
2015/3/22 10:23	-16.9	1	28.231501	108.2107678
2015/3/22 10:23	-16.9	1	28.23089935	108.2103029
2015/3/22 10:24	-17.6	11	28.20452189	108.1776813
2015/3/22 10:24	-20.6	-1	28.186722	108.1679528
2015/3/22 10:24	-15.6	10	28.23124995	108.1959001
2015/3/22 10:24	-20.4	-1	28.18761309	108.1672391
2015/3/22 10:24	-15.6	10	28.23136107	108.1957773
2015/3/22 10:24	-20.4	-1	28.18856405	108.1673638
2015/3/22 10:24	-15.6	10	28.23118146	108.1953527
2015/3/22 10:24	-20.4	-1	28.18878925	108.1671251
2015/3/22 10:24	-15.6	10	28.23183226	108.1961104
2015/3/22 10:24	-20.4	-1	28.18798123	108.1672245
2015/3/22 10:24	-13.5	-7	28.2393236	108.1791912
2015/3/22 10:24	-13.5	-7	28.23890563	108.1787249
2015/3/22 10:24	-16.1	-3	28.19828764	108.1690291
2015/3/22 10:24	-16.1	-3	28.19844385	108.1688205
2015/3/22 10:24	-13.5	-7	28.23956847	108.1798128
2015/3/22 10:24	-13.5	-7	28.23949419	108.17855
2015/3/22 10:24	-16.1	-3	28.19801764	108.1686439
2015/3/22 10:24	-13.5	-8	28.23888642	108.1790901
2015/3/22 10:24	-17.4	-3	28.2423821	108.1665929
2015/3/22 10:24	-16.1	-3	28.19821775	108.1681145
2015/3/22 10:24	-13.3	-2	28.20228515	107.7439524
2015/3/22 10:24	-13.3	-2	28.20371073	107.7453425
2015/3/22 10:24	-13.3	-2	28.20306628	107.744468
2015/3/22 10:24	-13.3	-2	28.202825	107.7443969
2015/3/22 10:24	-103.4	2	28.37755961	109.806396
2015/3/22 10:24	-43.1	-1	28.36879701	109.8466071
2015/3/22 10:24	-39.5	3	28.19396014	108.1680911
2015/3/22 10:24	-13.4	-1	28.236804	108.1811329
2015/3/22 10:24	-39.5	3	28.19512848	108.1683437
2015/3/22 10:24	-13.4	-1	28.23634898	108.1807939
2015/3/22 10:24	-39.5	3	28.19456367	108.167915
2015/3/22 10:24	-15	-1	28.21251164	108.1687496
2015/3/22 10:24	-13.4	-1	28.23663917	108.181008
2015/3/22 10:24	-39.5	3	28.19415581	108.1679262
2015/3/22 10:24	-39.5	3	28.19263561	108.1658492
2015/3/22 10:24	-13.4	-1	28.23600507	108.1806742
2015/3/22 10:24	-14.7	-3	28.23832992	108.1840557
2015/3/22 10:24	-33.4	7	28.19423094	108.1751823
2015/3/22 10:24	-57.3	-2	28.19677213	108.177762
2015/3/22 10:24	-19.3	-5	28.231903	108.1816066
2015/3/22 10:24	-19.3	-5	28.23102596	108.1808009
2015/3/22 10:24	-57.3	-2	28.19699624	108.1772991
2015/3/22 10:24	-14.7	-3	28.23818495	108.1837357
2015/3/22 10:24	-19.3	-5	28.23176275	108.1808993
2015/3/22 10:24	-33.4	7	28.1944049	108.1753843
2015/3/22 10:24	-14.7	-3	28.23741798	108.1836342
2015/3/22 10:24	-33.3	7	28.20499701	108.1741613
2015/3/22 10:24	-33.4	7	28.19457143	108.1743591
2015/3/22 10:24	-19.3	-5	28.2314572	108.1808603
2015/3/22 10:24	-14.7	-3	28.23895614	108.183883
2015/3/22 10:24	-57.3	-2	28.19689884	108.1777766
2015/3/22 10:24	-33.4	7	28.19426324	108.1756139
2015/3/22 10:24	-21.8	-5	28.19742456	108.1787664
2015/3/22 10:24	-57.5	-2	28.19359537	108.1683005
2015/3/22 10:24	-31.2	-1	28.19836805	108.1703276
2015/3/22 10:24	-57.3	-2	28.1965495	108.1778526
2015/3/22 10:25	-10.8	1	28.39207096	107.6252298
2015/3/22 10:25	-10.8	1	28.39199948	107.6249384
2015/3/22 10:25	-10.8	1	28.39144422	107.6248993
2015/3/22 10:25	-14.1	-3	28.21305133	107.7089108
2015/3/22 10:25	-10.8	1	28.3913408	107.6258402
2015/3/22 10:25	-50.4	4	28.37774436	109.8102767
2015/3/22 10:25	-27	-1	28.37788577	109.8457302
2015/3/22 10:25	-19.3	-2	28.37377946	109.8667604
2015/3/22 10:25	-22.9	-3	28.36964252	109.8032887
2015/3/22 10:26	-14.1	-1	28.2218032	108.1823814
2015/3/22 10:26	-16.5	-3	28.22285252	108.1815382
2015/3/22 10:26	-13.9	1	28.37584842	108.0225552
2015/3/22 10:26	-14.3	-5	28.22172339	108.1821756
2015/3/22 10:26	-14.1	-1	28.22188677	108.1825049
2015/3/22 10:26	-20.9	7	28.23932941	108.1732032
2015/3/22 10:26	-14.3	-5	28.22111307	108.1821015
2015/3/22 10:26	-16.5	-3	28.22326108	108.1812433
2015/3/22 10:26	-13.9	1	28.37558073	108.0231573
2015/3/22 10:26	-20.9	7	28.24025551	108.1734036
2015/3/22 10:26	-14.1	-1	28.22146837	108.182623
2015/3/22 10:26	-16.5	-3	28.22227024	108.1814847
2015/3/22 10:26	-13.9	1	28.3753702	108.0215844
2015/3/22 10:26	-14.1	-1	28.22058861	108.1827057
2015/3/22 10:26	-20.9	7	28.23965924	108.1734702
2015/3/22 10:26	-14.3	-5	28.22043748	108.1828873
2015/3/22 10:26	-16.5	-3	28.22325543	108.181635
2015/3/22 10:26	-13.9	1	28.37581736	108.0224277
2015/3/22 10:26	-20.9	7	28.23973806	108.1734433
2015/3/22 10:26	-21.5	8	28.20785978	108.1608058
2015/3/22 10:26	-14.3	-5	28.22123512	108.1834918
2015/3/22 10:26	-11.4	-6	28.18695533	108.16874
2015/3/22 10:26	-11.4	-6	28.18638895	108.1679262
2015/3/22 10:26	-11.4	-6	28.18622845	108.1682971
2015/3/22 10:26	-11.4	-7	28.18669392	108.1674639
2015/3/22 10:26	-11.4	-6	28.18671011	108.168279
2015/3/22 10:26	-33.7	1	28.20894351	108.210847
2015/3/22 10:26	-33.8	1	28.20569286	108.2080618
2015/3/22 10:26	-33.8	1	28.20683909	108.2075205
2015/3/22 10:26	-33.8	1	28.20610489	108.2073923
2015/3/22 10:26	-33.8	1	28.20552784	108.2073394
2015/3/22 10:27	-22.8	-5	28.2349565	108.2103885
2015/3/22 10:27	-35.4	7	28.1987736	108.2287213
2015/3/22 10:27	-38.9	-1	28.1955355	108.2025524
2015/3/22 10:27	-33.4	-2	28.19498288	108.2081235
2015/3/22 10:27	-42.1	-4	28.19996681	108.1956323
2015/3/22 10:27	-33.4	-2	28.19420708	108.2080345
2015/3/22 10:27	-38.9	-1	28.19555312	108.2032331
2015/3/22 10:27	-42.1	-4	28.19941797	108.1949637
2015/3/22 10:27	-42.1	-4	28.20041029	108.1960292
2015/3/22 10:27	-22.8	-5	28.23460506	108.2097187
2015/3/22 10:27	-35.4	7	28.19744447	108.2305108
2015/3/22 10:27	-33.4	-2	28.19495453	108.2077532
2015/3/22 10:27	-22.8	-5	28.23446782	108.2103715
2015/3/22 10:27	-35.4	7	28.19790254	108.2290013
2015/3/22 10:27	-22.8	-5	28.23510181	108.2106569
2015/3/22 10:27	-42.1	-4	28.19977377	108.1949982
2015/3/22 10:27	-33.4	-2	28.19508577	108.2088143
2015/3/22 10:27	-38.9	-1	28.19558976	108.2021958
2015/3/22 10:27	-35.4	7	28.19854479	108.2291229
2015/3/22 10:27	-24.2	-5	28.19387888	108.2050311
2015/3/22 10:27	-42.1	-4	28.19655283	108.1948404
2015/3/22 10:27	-33.6	-2	28.19137038	108.1964595
2015/3/22 10:27	-42.3	-1	28.18896915	108.2026537
2015/3/22 10:27	-35.5	7	28.19783256	108.2259852
2015/3/22 10:27	-38.9	-1	28.19559055	108.202031
2015/3/22 10:28	14.5	1	28.39759583	109.8624694
2015/3/22 10:28	-47.1	1	28.45056423	109.85345
2015/3/22 10:28	-7.4	1	28.18667457	108.2205061
2015/3/22 10:28	-7.4	1	28.1863166	108.2207466
2015/3/22 10:28	-7.4	1	28.18709205	108.2212141
2015/3/22 10:28	-7.4	1	28.18610008	108.2210648
2015/3/22 10:28	-7.4	1	28.18709974	108.2204225
2015/3/22 10:28	-35.3	1	30.71797344	117.9058921
2015/3/22 10:28	-13.8	-1	28.24038181	108.2444792
2015/3/22 10:28	-15.4	-7	28.22635399	108.2526126
2015/3/22 10:28	-16.4	-6	28.23167026	108.2533874
2015/3/22 10:28	-26.2	-5	28.19720919	108.2451731
2015/3/22 10:28	-13	-4	28.22923703	108.2527347
2015/3/22 10:28	-29.8	-2	28.22126186	108.2194412
2015/3/22 10:28	-13.8	-1	28.2404028	108.2437984
2015/3/22 10:28	-15.4	-7	28.2270703	108.2526256
2015/3/22 10:28	-16.4	-6	28.23243662	108.254106
2015/3/22 10:28	-26.2	-5	28.19673283	108.2438358
2015/3/22 10:28	-13	-4	28.22893143	108.253023
2015/3/22 10:28	-29.8	-2	28.22010872	108.2200562
2015/3/22 10:28	-15.4	-7	28.2270742	108.2519517
2015/3/22 10:28	-26.2	-5	28.19707224	108.2439834
2015/3/22 10:28	-13.8	-1	28.24041755	108.2442701
2015/3/22 10:28	-13	-4	28.22875524	108.2524937
2015/3/22 10:28	-29.8	-2	28.22142016	108.2205937
2015/3/22 10:28	-13.8	-1	28.24005704	108.2444636
2015/3/22 10:28	-15.4	-7	28.22580392	108.251894
2015/3/22 10:28	-16.4	-6	28.23144591	108.2543661
2015/3/22 10:28	-26.2	-5	28.19741961	108.2434185
2015/3/22 10:28	-13	-4	28.22925332	108.2527017
2015/3/22 10:28	-29.8	-2	28.22148989	108.2197012
2015/3/22 10:28	-27.5	-4	28.19684792	108.2450534
2015/3/22 10:28	-13	-3	28.22975372	108.2526231
2015/3/22 10:28	-16.4	-6	28.23213184	108.2546579
2015/3/22 10:28	-40.9	-8	28.18777746	108.245486
2015/3/22 10:28	-16.9	-11	28.22870674	108.2537239
2015/3/22 10:28	-40.9	-8	28.18748498	108.2457792
2015/3/22 10:28	-16.9	-11	28.2279405	108.2528192
2015/3/22 10:28	-16.9	-11	28.2280932	108.2519816
2015/3/22 10:28	-13.9	-9	28.22637251	108.2529362
2015/3/22 10:28	-13.9	-9	28.22716158	108.2523427
2015/3/22 10:28	-13.9	-9	28.22632166	108.2525697
2015/3/22 10:28	-16.9	-11	28.22831517	108.2530364
2015/3/22 10:28	-13.9	-9	28.22606671	108.2524715
2015/3/22 10:28	-40.9	-8	28.18700523	108.2466555
2015/3/22 10:28	-17.2	-10	28.20204094	108.244868
2015/3/22 10:28	-14.3	-8	28.2260426	108.2529629
2015/3/22 10:28	-40.8	-7	28.19614876	108.2466433
2015/3/22 10:28	-40.9	-8	28.1874733	108.2467959
2015/3/22 10:29	-17.1	2	28.32064917	107.5483109
2015/3/22 10:29	-17.1	2	28.32011985	107.5489853
2015/3/22 10:29	-17.1	2	28.32037784	107.5477464
2015/3/22 10:29	-17.1	2	28.32048006	107.5492475
2015/3/22 10:30	12.9	1	28.43474875	109.8915461
2015/3/22 10:30	-14.3	-1	28.38932463	109.8480766
2015/3/22 10:30	-104.2	2	28.39877367	109.8613534
2015/3/22 10:30	39.6	1	29.36722711	111.1505764
2015/3/22 10:30	-20.6	-1	28.25477533	108.2782546
2015/3/22 10:30	-12	3	28.20072505	108.2501379
2015/3/22 10:30	-21.4	-1	28.21418052	108.26517
2015/3/22 10:30	-12	6	28.20060027	108.2507184
2015/3/22 10:30	-20.6	-1	28.25428414	108.2779039
2015/3/22 10:30	-12	6	28.20041821	108.2503798
2015/3/22 10:30	-20.6	-1	28.25446071	108.2783705
2015/3/22 10:30	-12	6	28.20064078	108.2499452
2015/3/22 10:30	-20.6	-1	28.25440976	108.2778386
2015/3/22 10:30	-12	6	28.20116317	108.24917
2015/3/22 10:30	-19.8	-3	28.24160401	108.2798133
2015/3/22 10:30	-28.4	-2	28.21125307	108.2703466
2015/3/22 10:30	-28.4	-2	28.21160266	108.2716693
2015/3/22 10:30	-19.8	-3	28.2422929	108.2808928
2015/3/22 10:30	-19.8	-3	28.2414004	108.2799091
2015/3/22 10:30	-19.8	-3	28.24171787	108.2799917
2015/3/22 10:30	-28.9	-2	28.21378525	108.2659903
2015/3/22 10:30	-28.4	-2	28.21129266	108.2716592
2015/3/22 10:30	-28.4	-2	28.21181331	108.2711122
2015/3/22 10:30	-22.9	3	28.22060558	108.2677881
2015/3/22 10:30	-11.8	1	28.52399805	107.5956881
2015/3/22 10:30	-11.8	1	28.52353493	107.5953451
2015/3/22 10:30	-11.8	1	28.52425942	107.5958394
2015/3/22 10:30	-11.8	1	28.52360056	107.5957026
2015/3/22 10:31	22.6	1	28.44006193	107.7379467
2015/3/22 10:31	22.6	1	28.44048967	107.7384237
2015/3/22 10:31	22.6	1	28.43956875	107.7379829
2015/3/22 10:31	22.6	1	28.44027799	107.7372734
2015/3/22 10:31	-13.2	-2	28.2414837	108.2749279
2015/3/22 10:31	-21.5	-1	28.20597829	108.263651
2015/3/22 10:31	-21	3	28.20840785	108.2724644
2015/3/22 10:31	-13.2	-2	28.2405497	108.2738388
2015/3/22 10:31	-21.5	-1	28.20596703	108.2629061
2015/3/22 10:31	-21	3	28.20739108	108.2723383
2015/3/22 10:31	-21.5	-1	28.20597817	108.2635953
2015/3/22 10:31	-13.2	-2	28.24165112	108.2735886
2015/3/22 10:31	-13.2	-2	28.24146493	108.2754613
2015/3/22 10:31	-21.5	-1	28.20594271	108.262973
2015/3/22 10:31	-21	3	28.20865561	108.2725691
2015/3/22 10:31	-13.2	-2	28.24149415	108.2744506
2015/3/22 10:31	-22.1	-1	28.21009204	108.2588096
2015/3/22 10:31	-22.4	3	28.21512641	108.2659746
2015/3/22 10:31	-21	3	28.20870937	108.2718455
2015/3/22 10:31	-18.4	1	28.31138573	110.084804
2015/3/22 10:31	-33.9	1	30.39969558	107.9819064
2015/3/22 10:31	71.5	1	30.32476563	108.8914937
2015/3/22 10:31	-20.9	1	31.81759507	117.09817
2015/3/22 10:31	-12.3	1	29.62347469	110.4866971
2015/3/22 10:31	-27.7	1	29.97296115	108.6006116
2015/3/22 10:32	-24.6	2	28.22966021	108.2463917
2015/3/22 10:32	-24.6	2	28.22846335	108.2463083
2015/3/22 10:32	-24.6	2	28.22996156	108.2452794
2015/3/22 10:32	-25.1	2	28.23254166	108.2542083
2015/3/22 10:32	-24.6	2	28.22896367	108.2457802
2015/3/22 10:32	-10.7	-1	28.26154081	108.2952413
2015/3/22 10:32	-10.7	-1	28.26165895	108.2957197
2015/3/22 10:32	-10.7	-1	28.2613078	108.2957749
2015/3/22 10:32	-10.7	-1	28.26091266	108.2962321
2015/3/22 10:32	-10.7	-1	28.26155549	108.2959599
2015/3/22 10:32	-16.3	-1	28.39846943	109.8996968
2015/3/22 10:32	-35.3	2	28.40416151	109.8789286
2015/3/22 10:33	-38.8	1	30.0193067	110.3752642
2015/3/22 10:34	-8.4	1	28.32599076	108.2960371
2015/3/22 10:34	-8.4	1	28.32576443	108.2972748
2015/3/22 10:34	-8.4	1	28.32639341	108.2963266
2015/3/22 10:34	-8.4	1	28.32734246	108.2962981
2015/3/22 10:34	-8.4	1	28.32576051	108.296567
2015/3/22 10:35	-7.9	1	29.61675554	110.6346951
2015/3/22 10:35	155.7	1	30.30685747	108.8522892
2015/3/22 10:35	-9.9	-1	28.3949941	109.9563944
2015/3/22 10:35	-64.6	2	28.40967683	109.936934
2015/3/22 10:35	-21.9	4	28.20751733	107.7370877
2015/3/22 10:35	-21.9	4	28.20853581	107.7363902
2015/3/22 10:35	-21.9	4	28.20825749	107.7363672
2015/3/22 10:35	-21.9	4	28.20801671	107.7360677
2015/3/22 10:36	-43.8	2	30.04457552	110.4053333
2015/3/22 10:36	-26.5	-1	30.01375665	110.445826
2015/3/22 10:36	-16.4	-6	28.20122823	107.6972616
2015/3/22 10:36	-33.1	8	28.20894273	107.694598
2015/3/22 10:36	-17.5	-1	28.24841674	107.7120915
2015/3/22 10:36	-16.2	-4	28.22588909	107.6928999
2015/3/22 10:36	-28.5	-5	28.21825216	107.6980423
2015/3/22 10:36	-16.4	-6	28.20187325	107.6967795
2015/3/22 10:36	-36.2	-2	28.21610147	107.6978788
2015/3/22 10:36	-17.5	-1	28.24857254	107.713823
2015/3/22 10:36	-28.5	-5	28.21831786	107.6982715
2015/3/22 10:36	-16.2	-4	28.22552618	107.6925244
2015/3/22 10:36	-28.5	-5	28.21771801	107.6979003
2015/3/22 10:36	-16.4	-6	28.20148619	107.6961121
2015/3/22 10:36	-33.1	8	28.2085336	107.6952509
2015/3/22 10:36	-16.2	-4	28.22687615	107.6916475
2015/3/22 10:36	-36.2	-2	28.21757471	107.6965788
2015/3/22 10:36	-17.5	-1	28.24813357	107.713036
2015/3/22 10:36	-33.4	8	28.21434522	107.6953659
2015/3/22 10:36	-18.7	-1	28.22653772	107.6950315
2015/3/22 10:36	-41.3	-2	28.21563493	107.6982514
2015/3/22 10:36	-16.1	-4	28.2269983	107.6947302
2015/3/22 10:36	-28.5	-5	28.2137338	107.7001437
2015/3/22 10:36	-18.5	-6	28.22732364	107.6962571
2015/3/22 10:36	-33.1	8	28.20891878	107.6959045
2015/3/22 10:36	-36.2	-2	28.21687733	107.6971438
2015/3/22 10:36	-16.2	-4	28.22553063	107.6924715
2015/3/22 10:36	-28.5	-5	28.21869348	107.6984265
2015/3/22 10:36	-16.4	-6	28.20151308	107.696211
2015/3/22 10:36	-33.1	8	28.20915521	107.6952703
2015/3/22 10:36	-17.5	-1	28.24855611	107.7129586
2015/3/22 10:36	-36.2	-2	28.21788266	107.6970695
2015/3/22 10:37	-38.2	-2	28.41297776	109.9771754
2015/3/22 10:37	-33.3	-3	28.40873828	109.9501058
2015/3/22 10:37	-19.7	-1	28.4170432	109.955856
2015/3/22 10:37	-41.9	4	28.41398301	109.9612208
2015/3/22 10:37	-8.1	1	28.3266585	108.3906564
2015/3/22 10:37	-8.1	1	28.32643237	108.3906349
2015/3/22 10:37	-8.1	1	28.32673955	108.3901722
2015/3/22 10:37	-8.1	1	28.32591875	108.390796
2015/3/22 10:37	-8.1	1	28.3268929	108.3916025
2015/3/22 10:38	-16.4	1	28.22421788	107.7155575
2015/3/22 10:38	-16.2	1	28.22406331	107.7152338
2015/3/22 10:38	-16.2	1	28.223655	107.7159262
2015/3/22 10:38	-16.2	1	28.22392568	107.7159783
2015/3/22 10:38	-16.2	1	28.22286549	107.7155387
2015/3/22 10:38	-15.4	-1	28.22470041	108.3874967
2015/3/22 10:38	-15.4	-1	28.22497737	108.3863348
2015/3/22 10:38	-21.9	3	28.1968707	108.3773836
2015/3/22 10:38	-15.4	-1	28.22389628	108.3870031
2015/3/22 10:38	-21.9	3	28.19620864	108.3780207
2015/3/22 10:38	-21.9	3	28.19672435	108.3778054
2015/3/22 10:38	-15.4	-1	28.22355204	108.385793
2015/3/22 10:38	-21.9	3	28.19639143	108.3780366
2015/3/22 10:38	-22.3	3	28.19608477	108.3788214
2015/3/22 10:38	-79.7	1	28.41504209	109.9633201
2015/3/22 10:38	84.2	1	30.335862	108.9067544
2015/3/22 10:39	-18.9	-2	28.20507105	108.3864469
2015/3/22 10:39	-14.6	-1	28.22967037	108.3891235
2015/3/22 10:39	-16.6	-4	28.2323164	108.3965022
2015/3/22 10:39	-18.9	-2	28.20515604	108.3860087
2015/3/22 10:39	-14.6	-1	28.23069324	108.3892804
2015/3/22 10:39	-16.6	-4	28.23213514	108.3957761
2015/3/22 10:39	-18.9	-2	28.20531873	108.3867819
2015/3/22 10:39	-16.6	-4	28.23276856	108.3960473
2015/3/22 10:39	-16.6	-4	28.23340775	108.3963885
2015/3/22 10:39	-18.9	-2	28.20570796	108.3864253
2015/3/22 10:39	-14.6	-1	28.22978991	108.3880619
2015/3/22 10:39	-17.1	-4	28.23282199	108.3957118
2015/3/22 10:39	-18.9	-2	28.20410007	108.3867143
2015/3/22 10:39	-14.6	-1	28.23063229	108.3880945
2015/3/22 10:39	-14.6	-1	28.22985313	108.3878749
2015/3/22 10:39	18.1	1	28.23934788	107.8927293
2015/3/22 10:39	18.1	1	28.23921074	107.8929556
2015/3/22 10:39	18.1	1	28.23881649	107.8941207
2015/3/22 10:39	18.1	1	28.23941618	107.8924034
2015/3/22 10:39	18.1	1	28.23902055	107.8926383
2015/3/22 10:39	-17.5	-3	28.44433795	109.9535594
2015/3/22 10:39	-22.9	-2	28.44398761	109.9945673
2015/3/22 10:39	-71.4	-1	28.43192622	109.9829343
2015/3/22 10:39	-26.4	4	28.43615321	109.9858591
2015/3/22 10:39	-23.9	-3	28.21981232	108.3830483
2015/3/22 10:39	-14	-4	28.25792755	108.3909567
2015/3/22 10:39	-23.9	-3	28.2199715	108.3824024
2015/3/22 10:39	-31.9	-2	28.19583469	108.3678713
2015/3/22 10:39	-22.4	6	28.20482856	108.4037484
2015/3/22 10:39	-14	-4	28.25705861	108.3906538
2015/3/22 10:39	-23.9	-3	28.21958147	108.382359
2015/3/22 10:39	-31.9	-2	28.19636951	108.3674188
2015/3/22 10:39	-33.7	-1	28.19979022	108.4379443
2015/3/22 10:39	-22.4	6	28.20550899	108.404161
2015/3/22 10:39	-14	-4	28.25696668	108.3914061
2015/3/22 10:39	-31.9	-2	28.1962155	108.3686502
2015/3/22 10:39	-33.7	-1	28.19963151	108.4386715
2015/3/22 10:39	-22.4	6	28.20512761	108.4040782
2015/3/22 10:39	-14	-4	28.25785673	108.3913026
2015/3/22 10:39	-23.9	-3	28.21985459	108.38335
2015/3/22 10:39	-31.9	-2	28.19650494	108.3670137
2015/3/22 10:39	-33.7	-1	28.20045747	108.4379456
2015/3/22 10:39	-22.4	6	28.20477622	108.405087
2015/3/22 10:39	-14	-4	28.2576653	108.3913374
2015/3/22 10:39	-24.2	-3	28.21912511	108.3822152
2015/3/22 10:39	-33.7	-1	28.19881732	108.4368606
2015/3/22 10:39	-31.9	-2	28.19482737	108.3654698
2015/3/22 10:39	-34.9	-1	28.20381243	108.429311
2015/3/22 10:39	-22.6	6	28.20441933	108.4035101
2015/3/22 10:39	-23.9	-5	28.21724776	108.3899637
2015/3/22 10:39	-23.9	-5	28.21854992	108.3898595
2015/3/22 10:39	-23.9	-5	28.21772574	108.3899777
2015/3/22 10:39	-24.4	-5	28.22125333	108.3823036
2015/3/22 10:39	-23.9	-5	28.21891002	108.3895674
2015/3/22 10:40	-26.1	-1	28.1816687	108.4015674
2015/3/22 10:40	-30.1	2	28.2030546	108.3695368
2015/3/22 10:40	-26.1	-1	28.18210012	108.4010888
2015/3/22 10:40	-30.2	2	28.20237321	108.3685418
2015/3/22 10:40	-26.1	-1	28.18192046	108.4017455
2015/3/22 10:40	-30.2	2	28.20099857	108.3676802
2015/3/22 10:40	-26.1	-1	28.18082228	108.4022408
2015/3/22 10:40	-30.2	2	28.20204681	108.3682578
2015/3/22 10:40	-26.1	-1	28.18108009	108.4020161
2015/3/22 10:40	-30.2	2	28.20126684	108.3683235
2015/3/22 10:41	-21.6	-1	28.42488069	109.9854329
2015/3/22 10:41	-14.8	-2	28.43309372	110.0099507
2015/3/22 10:41	-69.4	3	28.43406455	109.9756254
2015/3/22 10:41	-35.4	-1	28.21963082	108.4429112
2015/3/22 10:41	-30.6	-2	28.21535651	108.4420457
2015/3/22 10:41	-35.4	-1	28.21950712	108.4429762
2015/3/22 10:41	-40	6	28.19546285	108.4352999
2015/3/22 10:41	-22.1	-3	28.22549088	108.4427171
2015/3/22 10:41	-30.6	-2	28.21642161	108.4416902
2015/3/22 10:41	-40	6	28.19488778	108.4343316
2015/3/22 10:41	-30.6	-2	28.21682762	108.4413612
2015/3/22 10:41	-35.4	-1	28.21931928	108.4431706
2015/3/22 10:41	-22.1	-3	28.22493421	108.4427572
2015/3/22 10:41	-22.1	-3	28.22569974	108.4429434
2015/3/22 10:41	-30.6	-2	28.21601111	108.4417756
2015/3/22 10:41	-35.4	-1	28.22016606	108.4435546
2015/3/22 10:41	-40	6	28.19497446	108.4341809
2015/3/22 10:41	-22.1	-3	28.22471479	108.4428067
2015/3/22 10:41	-22.6	-3	28.22435246	108.4439366
2015/3/22 10:41	-30.6	-2	28.2200169	108.4469803
2015/3/22 10:41	-35.5	-1	28.21710921	108.44349
2015/3/22 10:41	-40.3	7	28.19457306	108.4249551
2015/3/22 10:41	-40	6	28.19484568	108.435352
2015/3/22 10:41	-5.9	-5	28.17918319	108.4367982
2015/3/22 10:41	-5.9	-6	28.17954269	108.4370577
2015/3/22 10:41	-5.9	-5	28.1805137	108.4367346
2015/3/22 10:41	-5.9	-5	28.17979319	108.437475
2015/3/22 10:41	-5.9	-5	28.17941485	108.4368859
2015/3/22 10:42	-28.1	9	28.19617125	108.4264456
2015/3/22 10:42	-33.4	-2	28.20226559	108.4298985
2015/3/22 10:42	-33.4	-2	28.20193408	108.4298933
2015/3/22 10:42	-28.1	9	28.19631586	108.4269375
2015/3/22 10:42	-28.1	9	28.19660519	108.4267879
2015/3/22 10:42	-33.4	-2	28.20227932	108.4299312
2015/3/22 10:42	-28.1	9	28.19637786	108.428104
2015/3/22 10:42	-33.3	-2	28.20227438	108.428973
2015/3/22 10:42	-33.4	-2	28.20221256	108.4299414
2015/3/22 10:42	-30.2	-1	28.1998336	108.4298405
2015/3/22 10:42	-28.1	9	28.1977774	108.4274971
2015/3/22 10:42	-10.9	-3	28.24459061	108.4373652
2015/3/22 10:42	-16.6	-5	28.22994209	108.4376685
2015/3/22 10:42	-9.7	-6	28.24891177	108.4356432
2015/3/22 10:42	-18.7	-7	28.20500627	108.4298357
2015/3/22 10:42	-12.8	-8	28.24989905	108.4376882
2015/3/22 10:42	-16.6	-5	28.23054059	108.4378791
2015/3/22 10:42	-12.8	-8	28.25010192	108.4378383
2015/3/22 10:42	-9.7	-6	28.24913421	108.4342458
2015/3/22 10:42	-18.7	-7	28.2036663	108.430186
2015/3/22 10:42	-12.8	-8	28.24991774	108.4365314
2015/3/22 10:42	-10.9	-3	28.24476606	108.437823
2015/3/22 10:42	-18.7	-7	28.20466443	108.4295063
2015/3/22 10:42	-10.9	-3	28.24463323	108.4377513
2015/3/22 10:42	-16.6	-5	28.23106103	108.4385168
2015/3/22 10:42	-10.9	-3	28.24387258	108.4372846
2015/3/22 10:42	-12.8	-8	28.24974846	108.436698
2015/3/22 10:42	-18.7	-7	28.2050841	108.4292858
2015/3/22 10:42	-9.7	-6	28.24835816	108.4349451
2015/3/22 10:42	-16.6	-5	28.23041264	108.4376929
2015/3/22 10:42	-10.9	-3	28.24439795	108.4369314
2015/3/22 10:42	-12.8	-8	28.25010958	108.4372743
2015/3/22 10:42	-19.4	-7	28.20397275	108.4300237
2015/3/22 10:42	-9.7	-6	28.24878641	108.4346179
2015/3/22 10:42	-15.4	-5	28.23833243	108.437081
2015/3/22 10:42	-9.7	-6	28.24889833	108.4355452
2015/3/22 10:42	-30.1	-1	28.46104278	110.0112161
2015/3/22 10:42	-12.3	-2	28.40802568	110.0218046
2015/3/22 10:42	-89.2	3	28.44423959	109.9946871
2015/3/22 10:43	-19.5	1	28.21527411	108.4340885
2015/3/22 10:43	-19.2	1	28.20998929	108.4407973
2015/3/22 10:43	-19.2	1	28.20956745	108.4408014
2015/3/22 10:43	-19.2	1	28.20989966	108.4410731
2015/3/22 10:43	-19.2	1	28.20947648	108.4414188
2015/3/22 10:43	-13.3	-4	28.3075711	108.4576921
2015/3/22 10:43	-13.3	-4	28.30731497	108.4584635
2015/3/22 10:43	-29.3	-3	28.19350415	108.4514363
2015/3/22 10:43	-21.2	-1	28.2003016	108.453775
2015/3/22 10:43	-13.3	-4	28.30724164	108.4580769
2015/3/22 10:43	-29.3	-3	28.19441581	108.451555
2015/3/22 10:43	-21.2	-1	28.20055615	108.4541175
2015/3/22 10:43	-13.5	-2	28.24553591	107.8040243
2015/3/22 10:43	-29.3	-3	28.1934214	108.4510868
2015/3/22 10:43	-13.5	-2	28.24641024	107.8045324
2015/3/22 10:43	-13.5	-2	28.24721562	107.8049236
2015/3/22 10:43	-13.3	-4	28.3068921	108.4585909
2015/3/22 10:43	-29.3	-3	28.19422391	108.4502325
2015/3/22 10:43	-21.2	-1	28.19996111	108.4548151
2015/3/22 10:43	-13.5	-2	28.24627026	107.8033969
2015/3/22 10:43	-23.5	-6	28.19753776	108.4434961
2015/3/22 10:43	-21.2	-1	28.20048184	108.4549055
2015/3/22 10:43	-29.3	-3	28.19313202	108.4516166
2015/3/22 10:43	-21.6	-1	28.19968222	108.4541532
2015/3/22 10:43	-13.5	-2	28.24578599	107.8043437
2015/3/22 10:44	-15.5	1	28.2529903	107.8981278
2015/3/22 10:44	-15.5	-1	28.25320246	107.8986617
2015/3/22 10:44	-15.5	-1	28.2530641	107.897679
2015/3/22 10:44	-15.5	-1	28.25345185	107.8981499
2015/3/22 10:44	-15.5	-1	28.25248278	107.898694
2015/3/22 10:44	-12.3	5	28.27475878	108.4551262
2015/3/22 10:44	-23.3	-2	28.20034421	108.4453848
2015/3/22 10:44	-18.4	-1	28.2345929	108.4543695
2015/3/22 10:44	-12.3	5	28.27489246	108.4557744
2015/3/22 10:44	-23.3	-2	28.20091981	108.4456478
2015/3/22 10:44	-18.4	-1	28.23494727	108.4540248
2015/3/22 10:44	-23.3	-2	28.20010865	108.4449287
2015/3/22 10:44	-12.3	5	28.274983	108.4549567
2015/3/22 10:44	-12.3	5	28.27468818	108.4554212
2015/3/22 10:44	-23.3	-2	28.20086725	108.4444091
2015/3/22 10:44	-18.4	-1	28.23501257	108.455101
2015/3/22 10:44	-12.3	5	28.27436189	108.4554125
2015/3/22 10:44	-26.6	-2	28.19999611	108.44457
2015/3/22 10:44	-20.7	-1	28.2045887	108.4461147
2015/3/22 10:44	-18.4	-1	28.23410265	108.4548372
2015/3/22 10:44	-18.3	-3	28.22842803	108.4546969
2015/3/22 10:44	-18.3	-3	28.22825657	108.455517
2015/3/22 10:44	-21.3	-3	28.20394751	108.4450271
2015/3/22 10:44	-18.3	-3	28.22870959	108.4557905
2015/3/22 10:44	-18.3	-3	28.22931434	108.4559441
2015/3/22 10:45	-17.6	1	28.51105979	109.9544203
2015/3/22 10:45	-60.2	1	30.42742208	108.9704553
2015/3/22 10:45	-13.4	1	28.40889993	108.475889
2015/3/22 10:45	-13.4	1	28.40932205	108.4771845
2015/3/22 10:45	-13.4	1	28.40895041	108.4764081
2015/3/22 10:45	-13.4	1	28.40945305	108.4767366
2015/3/22 10:45	-13.4	1	28.40884073	108.4773802
2015/3/22 10:46	-18.2	1	28.24154065	108.4705313
2015/3/22 10:46	-18.2	1	28.24175113	108.470391
2015/3/22 10:46	-18.2	1	28.24160261	108.4711598
2015/3/22 10:46	-18.5	1	28.18242131	108.4658589
2015/3/22 10:46	-18.2	1	28.24190978	108.4706667
2015/3/22 10:46	12.9	1	28.24880488	107.7724523
2015/3/22 10:46	12.9	1	28.24871274	107.7729117
2015/3/22 10:46	12.9	1	28.24827841	107.7740515
2015/3/22 10:46	12.9	1	28.2490832	107.7729683
2015/3/22 10:46	12.9	1	28.24903126	107.7730937
2015/3/22 10:47	-26.5	6	28.20713038	108.4528212
2015/3/22 10:47	-26.5	5	28.20817386	108.4549637
2015/3/22 10:47	-26.5	5	28.20910599	108.4539752
2015/3/22 10:47	-26.5	5	28.20811505	108.454097
2015/3/22 10:47	-26.5	5	28.20865846	108.4550915
2015/3/22 10:47	-19.4	-4	28.22778467	108.4572911
2015/3/22 10:47	-16.4	-1	28.21551685	108.4630856
2015/3/22 10:47	-30.3	-2	28.22668336	108.4592167
2015/3/22 10:47	-13.5	-3	28.26454456	108.466467
2015/3/22 10:47	-19.7	-5	28.22878647	108.4582301
2015/3/22 10:47	-30.3	-2	28.22805231	108.4585798
2015/3/22 10:47	-13.5	-3	28.2642556	108.4656547
2015/3/22 10:47	-19.4	-4	28.22769566	108.4588535
2015/3/22 10:47	-19.4	-4	28.22808842	108.4586842
2015/3/22 10:47	-16.4	-1	28.21484501	108.4626187
2015/3/22 10:47	-13.5	-3	28.26406735	108.4656861
2015/3/22 10:47	-30.3	-3	28.22676825	108.4584596
2015/3/22 10:47	-16.4	-1	28.2142189	108.4621819
2015/3/22 10:47	-19.4	-4	28.228065	108.4593085
2015/3/22 10:47	-13.5	-3	28.26466974	108.4654276
2015/3/22 10:47	-30.3	-2	28.22657347	108.4591831
2015/3/22 10:47	-16.4	-1	28.21493926	108.4631291
2015/3/22 10:47	-13.5	-4	28.26336414	108.4663877
2015/3/22 10:47	-30.3	-2	28.22724459	108.459313
2015/3/22 10:47	-18.8	-2	28.18579243	108.4642699
2015/3/22 10:47	-16.1	-1	28.20596704	108.4619343
2015/3/22 10:47	22.6	1	30.12353864	108.6443032
2015/3/22 10:47	-89.5	6	28.20439834	108.4703678
2015/3/22 10:47	-89.5	6	28.20351315	108.4706433
2015/3/22 10:47	-89.5	6	28.20329154	108.4707726
2015/3/22 10:47	-90.9	6	28.20959342	108.4680483
2015/3/22 10:47	-89.5	6	28.2037631	108.4702366
2015/3/22 10:47	-39.4	-5	28.20689987	108.4662503
2015/3/22 10:47	-39.4	-5	28.20628678	108.4659841
2015/3/22 10:47	-30.3	-4	28.20235703	108.4648922
2015/3/22 10:47	-28.6	-3	28.20256873	108.4620435
2015/3/22 10:47	-26.4	-2	28.20267373	108.465432
2015/3/22 10:47	-31.3	-1	28.2054231	108.4650245
2015/3/22 10:47	-39.4	-5	28.20638347	108.466292
2015/3/22 10:47	-30.3	-4	28.20236694	108.463249
2015/3/22 10:47	-28.6	-3	28.20296061	108.4637404
2015/3/22 10:47	-26.4	-2	28.20251806	108.4652395
2015/3/22 10:47	-31.3	-1	28.2057514	108.4666425
2015/3/22 10:47	-28.6	-3	28.20289436	108.4632048
2015/3/22 10:47	-30.3	-4	28.2017098	108.465029
2015/3/22 10:47	-31.3	-1	28.20690215	108.4664741
2015/3/22 10:47	-31.3	-1	28.20597987	108.4658223
2015/3/22 10:47	-39.4	-5	28.20640304	108.4662058
2015/3/22 10:47	-30.3	-4	28.20135108	108.4641301
2015/3/22 10:47	-28.6	-3	28.20289924	108.4633503
2015/3/22 10:47	-26.4	-2	28.20298901	108.4647193
2015/3/22 10:47	-31.3	-1	28.2052116	108.4650509
2015/3/22 10:47	-39.4	-5	28.20389276	108.4652604
2015/3/22 10:47	-30.3	-4	28.20175385	108.463446
2015/3/22 10:47	-28.5	-3	28.20383364	108.4641136
2015/3/22 10:47	-26.5	-2	28.20216088	108.4642636
2015/3/22 10:47	-26.4	-2	28.20353517	108.4656987
2015/3/22 10:48	-43	1	27.97724915	116.7960531
2015/3/22 10:48	-33	-2	28.54050728	110.0518356
2015/3/22 10:48	-78.1	-1	28.43601159	110.0584448
2015/3/22 10:48	-54.2	3	28.45233295	110.0553975
2015/3/22 10:48	-11.1	-1	28.24201287	107.8641017
2015/3/22 10:48	-11.1	-1	28.24067234	107.8633608
2015/3/22 10:48	-11.1	-1	28.24255477	107.8639845
2015/3/22 10:48	-11.1	-1	28.24149803	107.8637262
2015/3/22 10:48	-21	-2	28.24109798	108.5091576
2015/3/22 10:48	-26.1	6	28.20606881	108.502218
2015/3/22 10:48	-55.8	-1	28.21105627	108.488652
2015/3/22 10:48	-12.1	-5	28.27141946	108.5102644
2015/3/22 10:48	-12.1	-5	28.27099598	108.511113
2015/3/22 10:48	-55.8	-1	28.21106304	108.4890055
2015/3/22 10:48	-21	-2	28.24200613	108.509648
2015/3/22 10:48	-12.1	-5	28.27100288	108.5095565
2015/3/22 10:48	-26.1	6	28.20583607	108.501463
2015/3/22 10:48	-21	-2	28.24197129	108.5093152
2015/3/22 10:48	-25.7	7	28.20137053	108.4987457
2015/3/22 10:48	-26.1	6	28.20619275	108.5015037
2015/3/22 10:48	-55.8	-1	28.21041633	108.4880086
2015/3/22 10:48	-23.2	-2	28.20895341	108.5027848
2015/3/22 10:48	-13.8	-3	28.22906871	108.5031205
2015/3/22 10:48	-12.1	-6	28.27034001	108.5098208
2015/3/22 10:48	-55.6	-1	28.20280554	108.4983023
2015/3/22 10:48	-55.8	-1	28.21145953	108.4889371
2015/3/22 10:48	-21	-2	28.24066766	108.5100691
2015/3/22 10:48	-12.1	-5	28.27028207	108.5093751
2015/3/22 10:48	-26.1	6	28.20560558	108.5018838
2015/3/22 10:48	-16.1	-3	28.25183215	108.4782019
2015/3/22 10:48	-16.1	-3	28.25183838	108.4776871
2015/3/22 10:48	-22.2	-2	28.21047554	108.4812284
2015/3/22 10:48	-10.9	4	28.2748797	108.4373419
2015/3/22 10:48	-16.1	-3	28.25157359	108.4793936
2015/3/22 10:48	-22.2	-2	28.21155626	108.4810678
2015/3/22 10:48	-22.2	-2	28.2125324	108.4813726
2015/3/22 10:48	-10.9	4	28.27408175	108.437599
2015/3/22 10:48	-16.1	-3	28.25299441	108.4785237
2015/3/22 10:48	-22.2	-2	28.21207506	108.4811058
2015/3/22 10:48	-10.9	4	28.27544467	108.4374138
2015/3/22 10:48	-18.9	-3	28.1898179	108.4660094
2015/3/22 10:48	-24	-2	28.21798054	108.4733645
2015/3/22 10:48	-10.9	4	28.27401407	108.4376709
2015/3/22 10:48	-10.9	4	28.27493388	108.437418
2015/3/22 10:49	-11.5	2	28.28065643	108.4817291
2015/3/22 10:49	-11.5	2	28.27965398	108.4824295
2015/3/22 10:49	-11.5	2	28.27971597	108.4822133
2015/3/22 10:49	-11.5	2	28.28042556	108.482348
2015/3/22 10:49	-11.5	2	28.28003486	108.4833483
2015/3/22 10:49	47.5	1	28.19985923	107.792959
2015/3/22 10:49	45.4	1	28.20084967	107.7927741
2015/3/22 10:49	45.4	1	28.2010946	107.7934172
2015/3/22 10:49	45.4	1	28.20005265	107.7935201
2015/3/22 10:49	45.4	1	28.20013911	107.7932439
2015/3/22 10:50	-11.2	-1	28.37388971	108.439306
2015/3/22 10:50	-17.1	2	28.37591196	108.4411418
2015/3/22 10:50	-11.2	-1	28.37468044	108.4391917
2015/3/22 10:50	-11.2	-1	28.37446638	108.4390489
2015/3/22 10:50	-17.1	2	28.3756772	108.4412462
2015/3/22 10:50	-11.2	-1	28.37477751	108.438327
2015/3/22 10:50	-17.1	2	28.37521146	108.4402328
2015/3/22 10:50	-11.2	-1	28.37519548	108.4391601
2015/3/22 10:50	-17.1	2	28.37554726	108.4403354
2015/3/22 10:50	-17.1	2	28.37521542	108.4398334
2015/3/22 10:50	-22.5	1	28.2211572	108.5318175
2015/3/22 10:50	-22.5	1	28.22174556	108.5324733
2015/3/22 10:50	-22.5	1	28.2222086	108.5312357
2015/3/22 10:50	-22.6	1	28.22112556	108.5294715
2015/3/22 10:50	-22.5	1	28.22135065	108.5320942
2015/3/22 10:50	-34.2	7	28.19215615	107.9629976
2015/3/22 10:50	-13	-4	28.24082343	107.9701737
2015/3/22 10:50	-51	-2	28.19832273	107.957286
2015/3/22 10:50	-34.2	7	28.19236011	107.9628106
2015/3/22 10:50	-13	-4	28.2418098	107.9703279
2015/3/22 10:50	-51	-2	28.19983476	107.9587218
2015/3/22 10:50	-13	-2	28.24111344	107.9703536
2015/3/22 10:50	-13	-2	28.24151539	107.9704918
2015/3/22 10:50	-34.2	2	28.19326297	107.9629908
2015/3/22 10:50	-50.6	5	28.19835722	107.9582428
2015/3/22 10:50	-34.2	2	28.19287226	107.9631226
2015/3/22 10:50	-16.1	-4	28.2142834	107.9509156
2015/3/22 10:50	-53.7	-2	28.19433339	107.9602296
2015/3/22 10:50	-50.6	5	28.19828383	107.9584991
2015/3/22 10:50	-36.8	-5	28.19631	107.9550693
2015/3/22 10:50	-13.2	-6	28.30685789	107.9952386
2015/3/22 10:50	-36.8	-5	28.19659433	107.9542156
2015/3/22 10:50	-13.2	-6	28.30633396	107.9951555
2015/3/22 10:50	-13.2	-4	28.30621802	107.9947973
2015/3/22 10:50	-40.1	-5	28.19554942	107.9539709
2015/3/22 10:50	-13.2	-4	28.30695817	107.9943137
2015/3/22 10:50	-36.8	-3	28.19662694	107.9553198
2015/3/22 10:50	-16.3	-6	28.19265833	107.951229
2015/3/22 10:50	-36.8	-3	28.19729791	107.9545549
2015/3/22 10:50	126	1	30.17564495	108.7264241
2015/3/22 10:50	-54.9	1	28.40131807	110.1083727
2015/3/22 10:50	-12.9	2	28.27013667	108.5021239
2015/3/22 10:50	-12.9	2	28.2707134	108.5032033
2015/3/22 10:50	-12.9	2	28.27026029	108.5024672
2015/3/22 10:50	-16.2	1	28.7188744	108.4885556
2015/3/22 10:50	-12.9	2	28.26978279	108.5013859
2015/3/22 10:50	-38.2	1	30.36357035	109.1936986
2015/3/22 10:51	-8.7	2	28.27083781	108.5021874
2015/3/22 10:51	-8.7	2	28.27134089	108.5025738
2015/3/22 10:51	-8.7	2	28.27007557	108.5021528
2015/3/22 10:51	-8.7	2	28.27102232	108.501925
2015/3/22 10:51	-8.7	2	28.27025274	108.5026421
2015/3/22 10:51	-18.3	-1	28.23755986	108.4956516
2015/3/22 10:51	-18.3	-1	28.23679627	108.4955302
2015/3/22 10:51	-18.3	-1	28.23655813	108.495247
2015/3/22 10:51	-17.7	-1	28.23936095	108.4976812
2015/3/22 10:51	-18.3	-1	28.23703492	108.4954842
2015/3/22 10:51	-13.9	-5	28.21735062	107.9263571
2015/3/22 10:51	-18.8	-3	28.22842534	107.9380354
2015/3/22 10:51	-15	-2	28.22223297	107.9269219
2015/3/22 10:51	-16.5	6	28.21901963	107.9220438
2015/3/22 10:51	-13.9	-5	28.21817874	107.924953
2015/3/22 10:51	-18.8	-3	28.22792876	107.9363424
2015/3/22 10:51	-15	-2	28.22191482	107.9271289
2015/3/22 10:51	-13.9	-5	28.21824574	107.9261388
2015/3/22 10:51	-18.8	-3	28.22799599	107.9370977
2015/3/22 10:51	-16.5	6	28.21909402	107.9233562
2015/3/22 10:51	-16.5	6	28.21868962	107.9224922
2015/3/22 10:51	-13.9	-5	28.21793331	107.9259065
2015/3/22 10:51	-18.8	-3	28.22815637	107.9362817
2015/3/22 10:51	-15	-2	28.22214915	107.9287187
2015/3/22 10:51	-16.5	6	28.21855937	107.9228882
2015/3/22 10:51	-13.9	-5	28.21857563	107.9266416
2015/3/22 10:51	-16.9	-2	28.1959409	107.908454
2015/3/22 10:51	-16.5	6	28.21906605	107.9223407
2015/3/22 10:51	-15	-2	28.22250659	107.9285837
2015/3/22 10:51	-14.8	-2	28.3226869	108.555995
2015/3/22 10:51	-9.4	-1	28.19377011	108.528438
2015/3/22 10:51	-19.4	3	28.20142616	108.5467643
2015/3/22 10:51	-14.8	-2	28.322761	108.5555691
2015/3/22 10:51	-9.4	-1	28.19367564	108.5288421
2015/3/22 10:51	-19.4	3	28.20219009	108.5460878
2015/3/22 10:51	-14.8	-2	28.32378545	108.5558593
2015/3/22 10:51	-19.4	3	28.20270869	108.5457536
2015/3/22 10:51	-14.8	-2	28.32203832	108.5549937
2015/3/22 10:51	-9.4	-1	28.19290198	108.5285218
2015/3/22 10:51	-19.4	3	28.20282084	108.5457207
2015/3/22 10:51	-15.6	-1	28.1950553	108.5443778
2015/3/22 10:51	-18.7	2	28.1928187	108.5457157
2015/3/22 10:51	-9.4	-1	28.19339186	108.529093
2015/3/22 10:51	-25.6	1	28.33690839	108.4522617
2015/3/22 10:51	-25.4	1	28.33768928	108.4498121
2015/3/22 10:51	-25.4	1	28.33599785	108.4504652
2015/3/22 10:51	-25.4	1	28.33616046	108.4509849
2015/3/22 10:51	-25.4	1	28.33624348	108.4506096
2015/3/22 10:51	-42.9	-1	28.40555208	110.1083754
2015/3/22 10:51	-60.2	2	28.40976464	110.1094971
2015/3/22 10:52	-22	1	28.20830018	107.9774517
2015/3/22 10:52	-22	1	28.20658051	107.9758401
2015/3/22 10:52	-22	1	28.20751963	107.9758545
2015/3/22 10:52	-22	1	28.20656693	107.97637
2015/3/22 10:52	-22	1	28.20680453	107.9767771
2015/3/22 10:52	-34.7	2	28.19807068	108.5420496
2015/3/22 10:52	-34.4	1	28.19730771	108.5434062
2015/3/22 10:52	-34.4	1	28.19751951	108.5438154
2015/3/22 10:52	-34.4	2	28.19794669	108.5427381
2015/3/22 10:52	-34.4	2	28.19725439	108.5428991
2015/3/22 10:52	-14.9	-2	28.23024905	107.9407775
2015/3/22 10:52	-16	-1	28.21975683	107.9315275
2015/3/22 10:52	-14.9	-2	28.22987288	107.9399368
2015/3/22 10:52	-16	-1	28.21842372	107.9309849
2015/3/22 10:52	-14.9	-2	28.23061401	107.9403065
2015/3/22 10:52	-14.9	-2	28.22996805	107.9405098
2015/3/22 10:52	-16	-1	28.21888328	107.9317271
2015/3/22 10:52	-15.3	-2	28.2303134	107.9402585
2015/3/22 10:52	-16.1	-1	28.20100986	107.9178731
2015/3/22 10:52	-16	-1	28.21948728	107.9311972
2015/3/22 10:52	-8	-4	28.22895225	107.9453196
2015/3/22 10:52	-8	-4	28.23057915	107.9449283
2015/3/22 10:52	-8	-4	28.2301802	107.9442722
2015/3/22 10:52	-8	-4	28.22980917	107.9451418
2015/3/22 10:52	-8	-4	28.22992293	107.9445684
2015/3/22 10:52	-44.4	3	28.50806383	110.1046281
2015/3/22 10:52	-45.4	-1	28.51532015	110.0965473
2015/3/22 10:52	-7.2	-2	28.54482315	110.3780447
2015/3/22 10:52	-6	-2	28.47296556	110.1312441
2015/3/22 10:53	-7.4	1	28.21193832	108.0024357
2015/3/22 10:53	-22.8	3	28.23033106	108.5236016
2015/3/22 10:53	-18.5	-1	28.2487558	108.5001904
2015/3/22 10:53	-22.8	3	28.23039551	108.5225255
2015/3/22 10:53	-18.5	-1	28.24845353	108.500853
2015/3/22 10:53	-18.5	-1	28.24980014	108.50048
2015/3/22 10:53	-23.7	3	28.21512117	108.5230514
2015/3/22 10:53	-18.5	-1	28.24910678	108.5006685
2015/3/22 10:53	-22.8	3	28.22897793	108.5222798
2015/3/22 10:53	-18.5	-1	28.2495461	108.5008959
2015/3/22 10:53	-22.8	3	28.22994278	108.523842
2015/3/22 10:53	-11.7	-3	28.20048504	107.9130419
2015/3/22 10:53	-10.8	1	28.28688803	107.9413343
2015/3/22 10:53	-11.7	-3	28.20218772	107.9126995
2015/3/22 10:53	-10.8	1	28.28705153	107.9423895
2015/3/22 10:53	-11.7	-3	28.20113444	107.9128002
2015/3/22 10:53	-11.7	-3	28.2017173	107.9140426
2015/3/22 10:53	-10.8	1	28.28761737	107.9419661
2015/3/22 10:53	-11.7	-3	28.20158081	107.9139445
2015/3/22 10:53	-10.8	1	28.28506428	107.9417047
2015/3/22 10:53	-10.8	1	28.28682434	107.9421231
2015/3/22 10:53	188.7	1	30.15701587	108.6470172
2015/3/22 10:53	-7.3	1	28.38174616	108.4590473
2015/3/22 10:53	-7.3	1	28.38179864	108.4593057
2015/3/22 10:53	-7.3	1	28.38139167	108.4586021
2015/3/22 10:53	-7.3	1	28.38308398	108.459804
2015/3/22 10:53	-7.3	1	28.38159211	108.4580949
2015/3/22 10:53	-10.7	-4	28.42009554	110.1328185
2015/3/22 10:53	-16.6	-5	28.42828426	110.134108
2015/3/22 10:53	-29.6	-3	28.42271071	110.1317904
2015/3/22 10:53	-10.3	-6	28.41960107	110.1351246
2015/3/22 10:53	-33.5	-1	28.42566065	110.1316276
2015/3/22 10:53	-57.4	9	28.42483495	110.129984
2015/3/22 10:53	-16.4	-2	28.4206651	110.1344226
2015/3/22 10:53	-18.2	-7	28.42326379	110.1359671
2015/3/22 10:53	-22.9	-8	28.42130441	110.1343163
2015/3/22 10:54	-63.6	-1	28.19616296	108.007806
2015/3/22 10:54	-16.1	-4	28.2345065	107.8828126
2015/3/22 10:54	-64	-3	28.20891998	108.0036817
2015/3/22 10:54	-63.6	-1	28.19445032	108.0075508
2015/3/22 10:54	-16.1	-4	28.23370524	107.883012
2015/3/22 10:54	-64	-3	28.20765242	108.003544
2015/3/22 10:54	-16.1	-4	28.23357129	107.8831509
2015/3/22 10:54	-65	-1	28.19453632	108.0024462
2015/3/22 10:54	-63.6	-1	28.19575332	108.0069817
2015/3/22 10:54	-16.1	-4	28.23507886	107.8834298
2015/3/22 10:54	-64	-3	28.20896643	108.0039081
2015/3/22 10:54	-63.6	-1	28.19498306	108.0075994
2015/3/22 10:54	-64.5	-3	28.19243537	107.9973827
2015/3/22 10:54	-64	-3	28.20867697	108.0030983
2015/3/22 10:54	-29.7	3	28.426382	110.1507692
2015/3/22 10:54	-39.1	-1	28.43319692	110.1154606
2015/3/22 10:54	-14	-2	28.4267629	110.1356149
2015/3/22 10:54	49.5	1	30.19524839	108.7448332
2015/3/22 10:54	-20.7	-1	28.23635236	108.5511702
2015/3/22 10:54	-20.7	-1	28.23627854	108.5514452
2015/3/22 10:54	-29.3	2	28.20238902	108.5613635
2015/3/22 10:54	-20.7	-1	28.23597875	108.5508701
2015/3/22 10:54	-29.3	2	28.20157052	108.5610783
2015/3/22 10:54	-20.7	-1	28.23644502	108.5512562
2015/3/22 10:54	-29.3	2	28.20181726	108.5619635
2015/3/22 10:54	-20.3	-1	28.24174146	108.552531
2015/3/22 10:54	-29.3	2	28.20593904	108.5607972
2015/3/22 10:54	-29.3	2	28.20213302	108.5605325
2015/3/22 10:54	-19.6	1	28.2108806	108.0427992
2015/3/22 10:54	-14.8	-1	28.22757536	107.9488694
2015/3/22 10:54	-14.8	-1	28.22755506	107.9472393
2015/3/22 10:54	-14.8	-1	28.2269253	107.94903
2015/3/22 10:54	-14.8	-1	28.22899391	107.9485725
2015/3/22 10:54	-14.8	-1	28.22771045	107.9489216
2015/3/22 10:55	-15.8	-4	28.2167949	107.8592235
2015/3/22 10:55	-13.7	-4	28.24261804	107.8782784
2015/3/22 10:55	-13.7	-4	28.24211868	107.8784693
2015/3/22 10:55	-13.7	-4	28.24255509	107.8778357
2015/3/22 10:55	-13.7	-4	28.24267522	107.8789456
2015/3/22 10:55	-27.5	1	28.19309525	107.9403797
2015/3/22 10:55	-27.5	1	28.19367036	107.9413053
2015/3/22 10:55	-27.5	1	28.19359398	107.9413535
2015/3/22 10:55	-27.5	1	28.1934159	107.9400319
2015/3/22 10:55	-51.2	3	28.21354815	108.5895439
2015/3/22 10:55	-23.3	-1	28.2250821	108.5747841
2015/3/22 10:55	-34.5	-2	28.20370859	108.5715474
2015/3/22 10:55	-23.3	-1	28.22512374	108.5745141
2015/3/22 10:55	-34.5	-2	28.20315492	108.5710863
2015/3/22 10:55	-51.2	3	28.21472902	108.5896394
2015/3/22 10:55	-23.3	-1	28.22497199	108.5744327
2015/3/22 10:55	-34.5	-2	28.20338672	108.5712512
2015/3/22 10:55	-34.5	-2	28.20260386	108.5719682
2015/3/22 10:55	-49.7	3	28.21380657	108.5766958
2015/3/22 10:55	-24.6	-1	28.20706314	108.5682538
2015/3/22 10:55	-37	-2	28.21404691	108.5661275
2015/3/22 10:55	-51.2	3	28.21412643	108.589653
2015/3/22 10:55	-51.2	3	28.21453369	108.5897563
2015/3/22 10:55	-23.3	-1	28.22581008	108.5752424
2015/3/22 10:56	-19	8	28.21610149	107.918448
2015/3/22 10:56	-17	-2	28.21840329	107.9277391
2015/3/22 10:56	-19	8	28.2163886	107.9177524
2015/3/22 10:56	-17	-2	28.21764525	107.9286428
2015/3/22 10:56	-19	8	28.21644384	107.919352
2015/3/22 10:56	-17	-2	28.21797704	107.9277083
2015/3/22 10:56	-19	8	28.21630529	107.919344
2015/3/22 10:56	-17	-2	28.21879161	107.9281013
2015/3/22 10:56	-15.1	-7	28.24336377	107.9328791
2015/3/22 10:56	-14.8	-6	28.19558367	107.906634
2015/3/22 10:56	-15.1	-7	28.24402535	107.9322139
2015/3/22 10:56	-14.8	-6	28.19651848	107.9062505
2015/3/22 10:56	-14.8	-6	28.19652549	107.9065771
2015/3/22 10:56	-14.8	-6	28.19666937	107.9073009
2015/3/22 10:56	-15.1	-7	28.24405945	107.9327259
2015/3/22 10:56	-15.1	-7	28.24362672	107.9322211
2015/3/22 10:56	-8.9	-2	28.29475126	108.5742802
2015/3/22 10:56	-8.9	-2	28.29492133	108.5740041
2015/3/22 10:56	-29.1	-1	28.22889995	108.5675334
2015/3/22 10:56	-29.1	-1	28.23005044	108.5674802
2015/3/22 10:56	-8.9	-2	28.29353409	108.5749086
2015/3/22 10:56	-8.9	-2	28.29416999	108.5744828
2015/3/22 10:56	-29.1	-1	28.22973508	108.5679081
2015/3/22 10:56	-8.9	-2	28.29463959	108.5741254
2015/3/22 10:56	-30.3	-1	28.22995462	108.568239
2015/3/22 10:56	-29.1	-1	28.2305506	108.5664081
2015/3/22 10:56	-22.4	-4	28.20223815	108.0183823
2015/3/22 10:56	-11.5	-3	28.23856495	108.030591
2015/3/22 10:56	-10.3	-2	28.24742194	108.0363643
2015/3/22 10:56	-21.1	7	28.22767171	108.0483087
2015/3/22 10:56	-22.4	-4	28.20437087	108.0191997
2015/3/22 10:56	-11.5	-3	28.23903851	108.0313142
2015/3/22 10:56	-10.3	-2	28.24845752	108.036943
2015/3/22 10:56	-21.1	7	28.22672347	108.0475228
2015/3/22 10:56	-22.4	-4	28.20459404	108.0182205
2015/3/22 10:56	-10.3	-2	28.24783761	108.0363337
2015/3/22 10:56	-21.1	7	28.22660856	108.0484152
2015/3/22 10:56	-22.4	-4	28.20347513	108.0185377
2015/3/22 10:56	-11.5	-3	28.23875034	108.0304447
2015/3/22 10:56	-10.3	-2	28.24796014	108.0363369
2015/3/22 10:56	-21.1	7	28.22620831	108.0474415
2015/3/22 10:56	-22.9	-3	28.20547112	108.0201743
2015/3/22 10:56	-22.6	6	28.20580882	108.0367346
2015/3/22 10:56	-11.5	-3	28.2383549	108.0305139
2015/3/22 10:56	-16.9	-5	28.24009785	108.0352926
2015/3/22 10:56	-16.9	-5	28.23984799	108.0345669
2015/3/22 10:56	-16.9	-5	28.24082485	108.0343455
2015/3/22 10:56	-18.9	-4	28.20546406	108.019011
2015/3/22 10:56	-16.9	-5	28.24031968	108.0339344
2015/3/22 10:56	-36	5	28.44954855	110.1589799
2015/3/22 10:56	-23.7	-1	28.44762173	110.1638304
2015/3/22 10:56	-29.5	-2	28.44912164	110.1572433
2015/3/22 10:56	-26.8	-3	28.4533103	110.143504
2015/3/22 10:56	-31.4	-4	28.45027166	110.1451884
2015/3/22 10:57	-15	-1	28.21443239	107.9200265
2015/3/22 10:57	-15	-1	28.21472476	107.9205455
2015/3/22 10:57	-15	-1	28.21463945	107.9207734
2015/3/22 10:57	-15	-1	28.21518666	107.9206478
2015/3/22 10:57	-25.1	-1	28.21080691	108.0770297
2015/3/22 10:57	-20.9	4	28.2132888	108.0658315
2015/3/22 10:57	-25.1	-1	28.21050694	108.0766264
2015/3/22 10:57	-20.9	4	28.21287218	108.0668868
2015/3/22 10:57	-25.1	-1	28.21045874	108.0759192
2015/3/22 10:57	-20.9	4	28.21256291	108.0664676
2015/3/22 10:57	-25.1	-1	28.21057677	108.076528
2015/3/22 10:57	-20.9	4	28.21188841	108.0650367
2015/3/22 10:57	-25.3	-1	28.20691685	108.068612
2015/3/22 10:57	-20.8	4	28.2150433	108.0677995
2015/3/22 10:57	-21.3	-3	28.21580232	108.0700434
2015/3/22 10:57	-20.5	-3	28.21640535	108.0684202
2015/3/22 10:57	-20.5	-3	28.21643162	108.0685697
2015/3/22 10:57	-20.5	-3	28.21647031	108.0692677
2015/3/22 10:57	-20.5	-3	28.2167264	108.0691771
2015/3/22 10:57	-20	-5	28.2249888	107.9088916
2015/3/22 10:57	-16.8	-4	28.2353682	107.9143437
2015/3/22 10:57	-20	-5	28.22541972	107.9085321
2015/3/22 10:57	-16.8	-4	28.2351443	107.9144169
2015/3/22 10:57	-20	-5	28.22501521	107.9091194
2015/3/22 10:57	-18.3	-4	28.2088813	107.893572
2015/3/22 10:57	-20	-5	28.22492233	107.9092935
2015/3/22 10:57	-16.8	-4	28.23461747	107.913449
2015/3/22 10:57	-22.5	-6	28.20900161	107.8915525
2015/3/22 10:57	-16.8	-4	28.23601286	107.9157717
2015/3/22 10:58	-14	-2	28.1952888	107.9618597
2015/3/22 10:58	-17.5	3	28.19908155	107.9632615
2015/3/22 10:58	-17.5	3	28.19863851	107.9636287
2015/3/22 10:58	-14	-2	28.1940763	107.9619476
2015/3/22 10:58	-14	-2	28.19540174	107.9623136
2015/3/22 10:58	-14	-2	28.19444042	107.9624752
2015/3/22 10:58	-17.5	3	28.19907011	107.9632616
2015/3/22 10:58	-14	-2	28.19541438	107.9618283
2015/3/22 10:58	-17.5	3	28.19888707	107.9645111
2015/3/22 10:58	-24	2	28.53782057	110.117967
2015/3/22 10:58	-13.4	-1	28.55902611	110.1025161
2015/3/22 10:58	-11.5	-4	28.22057327	107.9574444
2015/3/22 10:58	-11.5	-4	28.2191795	107.9566346
2015/3/22 10:58	-11.5	-4	28.21961458	107.957339
2015/3/22 10:58	-11.5	-4	28.22021944	107.9572401
2015/3/22 10:58	-11.5	-4	28.22069469	107.9567295
2015/3/22 10:58	-13.4	-1	28.20893112	107.9234103
2015/3/22 10:58	-11.4	-2	28.28350629	107.9466198
2015/3/22 10:58	-11.4	-2	28.28334636	107.9469807
2015/3/22 10:58	-13.4	-1	28.2099237	107.9227698
2015/3/22 10:58	-11.4	-2	28.28348736	107.9467934
2015/3/22 10:58	-14.5	3	28.19797322	107.9152601
2015/3/22 10:58	-14.5	3	28.19839099	107.9155022
2015/3/22 10:58	-11.4	-2	28.28374182	107.9470873
2015/3/22 10:58	-14.5	3	28.19790309	107.9152619
2015/3/22 10:58	-14.5	3	28.19850448	107.9159152
2015/3/22 10:58	-14.5	3	28.19917514	107.916096
2015/3/22 10:58	-13.4	-1	28.20939445	107.9238961
2015/3/22 10:58	-13.4	-1	28.20885043	107.9239077
2015/3/22 10:58	-13.4	-1	28.20890552	107.9234331
2015/3/22 10:58	-11.4	-2	28.28344083	107.947274
2015/3/22 10:59	-7.5	2	28.43342192	110.2004518
2015/3/22 10:59	-9	-1	28.45284743	110.1602931
2015/3/22 10:59	-14.1	-2	28.2072177	107.9171585
2015/3/22 10:59	-14.1	-2	28.20798482	107.9174443
2015/3/22 10:59	-14.1	-2	28.20714934	107.917273
2015/3/22 10:59	-14.1	-2	28.20761606	107.9169739
2015/3/22 10:59	-14.9	6	28.38562321	108.5702202
2015/3/22 10:59	-14.9	6	28.38647605	108.5701412
2015/3/22 10:59	-16.2	6	28.3863979	108.5712359
2015/3/22 10:59	-14.9	6	28.38512799	108.5688957
2015/3/22 10:59	-14.9	6	28.38564105	108.571193
2015/3/22 10:59	-24.9	-4	28.38452763	108.4999469
2015/3/22 10:59	-66.2	-1	28.37980001	108.4866443
2015/3/22 10:59	-37	-2	28.38191106	108.5033152
2015/3/22 10:59	-21.3	-3	28.41286198	108.5036086
2015/3/22 10:59	-7.6	-5	28.38840414	108.4952275
2015/3/22 10:59	-66.2	-1	28.37921528	108.4872556
2015/3/22 10:59	-37	-2	28.3822925	108.5044157
2015/3/22 10:59	-21.3	-3	28.41344502	108.5040131
2015/3/22 10:59	-24.9	-4	28.38464027	108.5002631
2015/3/22 10:59	-7.6	-5	28.38808141	108.4956618
2015/3/22 10:59	-7.6	-5	28.3886758	108.4957488
2015/3/22 10:59	-66.2	-1	28.37914344	108.4866954
2015/3/22 10:59	-24.9	-4	28.38474312	108.5009068
2015/3/22 10:59	-21.3	-3	28.41242322	108.5040156
2015/3/22 10:59	-37	-2	28.38221972	108.5043481
2015/3/22 10:59	-7.6	-5	28.38862961	108.4960267
2015/3/22 10:59	-24.9	-4	28.38431886	108.4998883
2015/3/22 10:59	-37	-2	28.38219808	108.5040139
2015/3/22 10:59	-66.2	-1	28.37939855	108.4864261
2015/3/22 10:59	-7.6	-5	28.38841049	108.4952297
2015/3/22 10:59	-24.9	-4	28.38430386	108.4996382
2015/3/22 10:59	-21.5	-3	28.39074029	108.4956513
2015/3/22 10:59	-37.3	-2	28.38789311	108.5005051
2015/3/22 10:59	-63.5	-1	28.38110621	108.4884409
2015/3/22 10:59	-21.3	-3	28.41288024	108.5048297
2015/3/22 11:00	-28	-2	28.19188521	108.1990158
2015/3/22 11:00	-21.2	7	28.18885043	108.1952565
2015/3/22 11:00	-10.7	-1	28.25463298	108.2126863
2015/3/22 11:00	-24.1	-3	28.19014063	108.1962423
2015/3/22 11:00	-24.1	-3	28.19040995	108.1970143
2015/3/22 11:00	-10.7	-1	28.25559551	108.2139604
2015/3/22 11:00	-28	-2	28.1908565	108.1996524
2015/3/22 11:00	-24.1	-3	28.19043782	108.1965956
2015/3/22 11:00	-21.2	7	28.18904727	108.1964818
2015/3/22 11:00	-28	-2	28.19127571	108.1994516
2015/3/22 11:00	-10.7	-1	28.25544517	108.2132398
2015/3/22 11:00	-21.2	7	28.18840456	108.1959952
2015/3/22 11:00	-24.1	-3	28.18989831	108.1960718
2015/3/22 11:00	-28	-2	28.19104286	108.1993604
2015/3/22 11:00	-10.7	-1	28.25596253	108.2139146
2015/3/22 11:00	-21.2	7	28.18910248	108.1949531
2015/3/22 11:00	-25.5	-3	28.19161438	108.1987669
2015/3/22 11:00	-27.9	-2	28.19029314	108.1997822
2015/3/22 11:00	-10.7	-1	28.25612546	108.2134619
2015/3/22 11:00	-20.4	7	28.189498	108.196557
2015/3/22 11:00	-12.8	-6	28.22906421	108.2084502
2015/3/22 11:00	-20	-4	28.18467675	108.19883
2015/3/22 11:00	-20	-4	28.18571716	108.1982094
2015/3/22 11:00	-12.8	-6	28.23012	108.2077033
2015/3/22 11:00	-12.8	-6	28.23073004	108.2082241
2015/3/22 11:00	-12.8	-6	28.2297802	108.2077059
2015/3/22 11:00	-20	-4	28.18483657	108.197944
2015/3/22 11:00	-12.8	-6	28.22910021	108.2082283
2015/3/22 11:00	-20.4	-4	28.18817958	108.1998267
2015/3/22 11:00	-20	-4	28.18512917	108.1978309
2015/3/22 11:00	-56.5	2	28.43573689	110.2314741
2015/3/22 11:00	-25	-1	28.42746265	110.2255281
2015/3/22 11:00	-35.7	-3	28.19914876	108.0416496
2015/3/22 11:00	-32.3	-4	28.19674775	108.0338889
2015/3/22 11:00	-91.3	7	28.19987807	108.0466103
2015/3/22 11:00	-22.7	-1	28.20103383	108.032519
2015/3/22 11:00	-34.1	-2	28.20198358	108.0415556
2015/3/22 11:00	-91.3	7	28.2002701	108.0471694
2015/3/22 11:00	-32.3	-4	28.19648342	108.0339365
2015/3/22 11:00	-22.7	-1	28.20111607	108.032327
2015/3/22 11:00	-34.1	-2	28.20138195	108.040898
2015/3/22 11:00	-34.1	-2	28.20117428	108.0411976
2015/3/22 11:00	-35.7	-3	28.19856127	108.0428244
2015/3/22 11:00	-32.3	-4	28.19627516	108.0341796
2015/3/22 11:00	-35.7	-3	28.20360678	108.0319471
2015/3/22 11:00	-34.1	-2	28.2016222	108.0411071
2015/3/22 11:00	-22.7	-1	28.20182143	108.0333229
2015/3/22 11:00	-91.3	7	28.20035977	108.0476249
2015/3/22 11:00	-32.3	-4	28.19670259	108.0345427
2015/3/22 11:00	-35.7	-3	28.19836708	108.0425117
2015/3/22 11:00	-22.7	-1	28.20202077	108.0326147
2015/3/22 11:00	-91.3	7	28.20008497	108.0468127
2015/3/22 11:00	-32.1	-4	28.20442055	108.036105
2015/3/22 11:00	-34.1	-2	28.20551921	108.0337363
2015/3/22 11:00	-22.6	-1	28.20382518	108.033673
2015/3/22 11:00	-92.1	7	28.20128441	108.0395809
2015/3/22 11:00	-35.7	-3	28.19829865	108.0419006
2015/3/22 11:01	-19.3	2	28.23952435	108.1931202
2015/3/22 11:01	-19.3	2	28.23856307	108.1933404
2015/3/22 11:01	-14.1	-1	28.22946901	108.2090487
2015/3/22 11:01	-14.1	-1	28.23010043	108.2095881
2015/3/22 11:01	-14.1	-1	28.22961094	108.2097684
2015/3/22 11:01	-14.1	-1	28.22952972	108.2090544
2015/3/22 11:01	-19.3	2	28.23907909	108.1934654
2015/3/22 11:01	-19.3	2	28.23858054	108.1934484
2015/3/22 11:01	-19.3	-5	28.20780863	108.0903384
2015/3/22 11:01	-19.4	-7	28.24617095	108.0944217
2015/3/22 11:01	-34.6	8	28.21247433	108.0839171
2015/3/22 11:01	-66.1	-1	28.2178747	108.0644149
2015/3/22 11:01	-34.8	-3	28.21516231	108.0796587
2015/3/22 11:01	-24.4	-4	28.21496323	108.0817117
2015/3/22 11:01	-19.3	-5	28.20816231	108.089787
2015/3/22 11:01	-34.6	8	28.21223819	108.083875
2015/3/22 11:01	-24.4	-4	28.21487182	108.0812597
2015/3/22 11:01	-66.1	-1	28.21754271	108.063686
2015/3/22 11:01	-9.3	-2	28.22218177	108.0846275
2015/3/22 11:01	-34.8	-3	28.21534163	108.0795624
2015/3/22 11:01	-24.4	-4	28.21552246	108.0820912
2015/3/22 11:01	-19.3	-5	28.20913871	108.0901136
2015/3/22 11:01	-19.4	-7	28.2449481	108.0948334
2015/3/22 11:01	-19.4	-7	28.24586417	108.0954179
2015/3/22 11:01	-34.8	-3	28.2153464	108.0797392
2015/3/22 11:01	-9.3	-2	28.22270458	108.0858915
2015/3/22 11:01	-66.1	-1	28.21781179	108.0646645
2015/3/22 11:01	-34.6	8	28.21186645	108.0840232
2015/3/22 11:01	-9.3	-2	28.22231925	108.0853003
2015/3/22 11:01	-9.3	-2	28.22242004	108.0851485
2015/3/22 11:01	-34.8	-3	28.21530336	108.079655
2015/3/22 11:01	-24.4	-4	28.2157948	108.0831755
2015/3/22 11:01	-19.8	-5	28.21144986	108.0826131
2015/3/22 11:01	-20	-7	28.21460799	108.0819194
2015/3/22 11:01	-34.6	8	28.21126621	108.0830788
2015/3/22 11:01	-64.5	-1	28.22123992	108.0662499
2015/3/22 11:01	-9.3	-2	28.22303576	108.0852554
2015/3/22 11:01	-34.8	-3	28.21489032	108.0801167
2015/3/22 11:01	-24.4	-4	28.21586423	108.081244
2015/3/22 11:01	-19.3	-5	28.20888995	108.0898764
2015/3/22 11:01	-19.4	-7	28.24590479	108.0948962
2015/3/22 11:01	-34.6	8	28.21161478	108.0838262
2015/3/22 11:01	-66.1	-1	28.21784939	108.0646219
2015/3/22 11:01	-12	-4	28.3218045	108.5958868
2015/3/22 11:01	-12	-4	28.32174323	108.5966373
2015/3/22 11:01	-80.2	5	28.28421165	108.5878869
2015/3/22 11:01	-11.8	-1	28.32532343	108.5989712
2015/3/22 11:01	-28.9	-2	28.2745748	108.5983742
2015/3/22 11:01	-25.7	-3	28.27438441	108.5984183
2015/3/22 11:01	-11.8	-1	28.32453476	108.598268
2015/3/22 11:01	-12	-4	28.32242459	108.5953943
2015/3/22 11:01	-80.2	5	28.28429243	108.5879786
2015/3/22 11:01	-28.9	-2	28.27497512	108.5990427
2015/3/22 11:01	-25.7	-3	28.27405903	108.5978827
2015/3/22 11:01	-13.9	1	28.24954764	108.3724438
2015/3/22 11:01	-13.9	1	28.24987758	108.3710856
2015/3/22 11:01	-13.9	1	28.25023663	108.3720855
2015/3/22 11:01	-25.7	-3	28.27412198	108.5986171
2015/3/22 11:01	-80.2	5	28.28406522	108.5880089
2015/3/22 11:01	-11.8	-1	28.32482273	108.598302
2015/3/22 11:01	-83.9	5	28.28762012	108.585891
2015/3/22 11:01	-29	-2	28.2772651	108.589012
2015/3/22 11:01	-25.7	-3	28.27769114	108.5896947
2015/3/22 11:01	-13.9	1	28.24975733	108.3717059
2015/3/22 11:01	-12	-4	28.32208985	108.5957848
2015/3/22 11:01	-11.8	-1	28.32498999	108.5982997
2015/3/22 11:01	-11.8	-1	28.32501796	108.597588
2015/3/22 11:01	-80.2	5	28.28476155	108.5872527
2015/3/22 11:01	-12	-4	28.32177255	108.5963919
2015/3/22 11:01	-28.9	-2	28.27455836	108.599223
2015/3/22 11:01	-25.7	-3	28.27326681	108.5981741
2015/3/22 11:01	-28.9	-2	28.27459051	108.5980675
2015/3/22 11:01	-13.9	1	28.25031229	108.3711276
2015/3/22 11:02	-24.3	1	28.73654774	109.7121739
2015/3/22 11:02	-14.2	1	30.17866435	108.7678991
2015/3/22 11:02	-24.4	1	30.87270698	109.1460185
2015/3/22 11:02	-15.5	-2	28.19823536	107.9543677
2015/3/22 11:02	-15.5	-2	28.19908037	107.9544722
2015/3/22 11:02	-15.5	-2	28.19796946	107.9547736
2015/3/22 11:02	-15.5	-2	28.19842699	107.9558289
2015/3/22 11:02	-11	1	29.80533343	109.9252945
2015/3/22 11:02	-21.4	1	28.27191608	108.6099461
2015/3/22 11:02	-21.4	1	28.27149358	108.6103147
2015/3/22 11:02	-21.4	1	28.27186913	108.6106494
2015/3/22 11:02	-22.9	1	28.27406911	108.6200729
2015/3/22 11:02	-21.4	1	28.2719941	108.6100592
2015/3/22 11:02	-30.6	1	28.90106448	110.1625825
2015/3/22 11:03	-12.3	2	29.82113124	109.8950644
2015/3/22 11:03	-20.8	-1	29.81824154	109.8869698
2015/3/22 11:03	-49	5	28.45576592	110.2467997
2015/3/22 11:03	-4.6	-1	28.45409596	110.2493626
2015/3/22 11:03	-23.7	-2	28.45541598	110.2532994
2015/3/22 11:03	-37.5	-3	28.45573705	110.2512279
2015/3/22 11:03	-11.2	-4	28.45236647	110.2491778
2015/3/22 11:03	-22.9	2	28.19826969	108.0532805
2015/3/22 11:03	-76.7	4	28.28056804	108.6244812
2015/3/22 11:03	-10.2	-1	28.25594734	108.6287582
2015/3/22 11:03	-75.4	4	28.28270466	108.6388523
2015/3/22 11:03	-10.2	-1	28.25549755	108.628228
2015/3/22 11:03	-75.4	4	28.28260106	108.6397165
2015/3/22 11:03	-10.2	-1	28.255324	108.6279072
2015/3/22 11:03	-75.4	4	28.28218813	108.6393136
2015/3/22 11:03	-10.2	-1	28.25635103	108.6284817
2015/3/22 11:03	-75.4	4	28.28178274	108.6389804
2015/3/22 11:03	-10.2	-1	28.25466103	108.6288833
2015/3/22 11:03	-18.7	-3	28.32256836	108.7034769
2015/3/22 11:03	-7.5	-2	28.20542211	108.6055276
2015/3/22 11:03	-7.5	-2	28.20626097	108.6053545
2015/3/22 11:03	-18.7	-3	28.32263787	108.7033182
2015/3/22 11:03	-18.7	-3	28.32161785	108.7032692
2015/3/22 11:03	-18.7	-3	28.32219799	108.7028139
2015/3/22 11:03	-7.5	-2	28.20607128	108.6051179
2015/3/22 11:03	-20.6	-3	28.32208962	108.7032617
2015/3/22 11:03	-7.5	-2	28.20514929	108.6066622
2015/3/22 11:03	-7.5	-2	28.20586291	108.6060185
2015/3/22 11:03	-20.4	-1	28.47969351	110.1660309
2015/3/22 11:03	-24.1	4	28.47928504	110.1639468
2015/3/22 11:03	-10.4	-2	28.47739447	110.168167
2015/3/22 11:03	-7.4	-3	28.48052813	110.1893913
2015/3/22 11:04	-26	3	28.18503779	108.221163
2015/3/22 11:04	-17.5	-1	28.19759098	108.2146672
2015/3/22 11:04	-26.1	3	28.18601743	108.2170086
2015/3/22 11:04	-16	-1	28.21129858	108.226202
2015/3/22 11:04	-26.1	3	28.18557692	108.2182395
2015/3/22 11:04	-16	-1	28.21116874	108.2262496
2015/3/22 11:04	-26.1	3	28.18649954	108.2181413
2015/3/22 11:04	-16	-1	28.2114775	108.2266897
2015/3/22 11:04	-26.1	3	28.18512637	108.2159913
2015/3/22 11:04	-16	-1	28.21068291	108.2260619
2015/3/22 11:04	-30.2	2	28.45669174	110.2566991
2015/3/22 11:04	-76.7	-1	28.46306985	110.2496773
2015/3/22 11:04	-29.8	1	31.72271709	108.3654542
2015/3/22 11:04	-24.2	1	31.25553845	107.6826732
2015/3/22 11:04	-25	-1	28.22410789	108.1224327
2015/3/22 11:04	-15.1	-2	28.23038932	108.0081259
2015/3/22 11:04	-25.1	-1	28.22317431	108.1210422
2015/3/22 11:04	-25.1	-1	28.22257323	108.1226501
2015/3/22 11:04	-25.1	-1	28.22276452	108.1214029
2015/3/22 11:04	-25.1	-1	28.22260318	108.1216719
2015/3/22 11:04	-36.6	3	28.46482971	110.2574223
2015/3/22 11:04	-19.4	-1	28.46251111	110.2565421
2015/3/22 11:04	-12.3	-2	28.4617035	110.2551743
2015/3/22 11:05	-36.6	1	28.46458299	110.2574421
2015/3/22 11:05	-63.8	1	28.27602473	108.6589303
2015/3/22 11:05	-63.8	1	28.27471377	108.6599295
2015/3/22 11:05	-63.8	1	28.27523594	108.6594854
2015/3/22 11:05	-64	1	28.27647058	108.6431508
2015/3/22 11:05	-63.8	1	28.2753595	108.6590846
2015/3/22 11:05	-55.1	1	28.46898615	110.2697178
2015/3/22 11:05	-16.6	-2	28.20881785	107.8771897
2015/3/22 11:05	-16.6	-2	28.20787724	107.8772727
2015/3/22 11:05	-16.6	-2	28.20882423	107.8770853
2015/3/22 11:05	-16.6	-2	28.20937867	107.877219
2015/3/22 11:06	-22.6	-1	28.46586021	110.2722953
2015/3/22 11:06	-27.5	-2	28.46822787	110.2702128
2015/3/22 11:06	-39.9	3	28.47337299	110.2634713
2015/3/22 11:06	-46.7	-4	28.21796217	108.1359968
2015/3/22 11:06	-15.5	-6	28.24788996	108.1467628
2015/3/22 11:06	-32	-8	28.22574174	108.1380473
2015/3/22 11:06	-13	-9	28.24590338	108.1450851
2015/3/22 11:06	-62.1	10	28.22179249	108.1507643
2015/3/22 11:06	-15.5	-1	28.25876504	108.1492335
2015/3/22 11:06	-63.4	-2	28.22742961	108.1474058
2015/3/22 11:06	-32.4	-5	28.21804382	108.1443655
2015/3/22 11:06	-32.6	-3	28.22597881	108.1386747
2015/3/22 11:06	-32.4	-5	28.21920306	108.1452335
2015/3/22 11:06	-15.5	-1	28.25913685	108.1492784
2015/3/22 11:06	-32	-8	28.22593021	108.1376267
2015/3/22 11:06	-13	-9	28.24710768	108.1458892
2015/3/22 11:06	-62.1	10	28.22071343	108.1502468
2015/3/22 11:06	-63.4	-2	28.22743885	108.1483454
2015/3/22 11:06	-32.6	-3	28.22561848	108.1387569
2015/3/22 11:06	-46.7	-4	28.21984116	108.1380113
2015/3/22 11:06	-32.4	-5	28.21933038	108.1459615
2015/3/22 11:06	-15.5	-6	28.24795028	108.146433
2015/3/22 11:06	-32	-8	28.22390072	108.1378172
2015/3/22 11:06	-46.7	-4	28.21897834	108.1370031
2015/3/22 11:06	-15.5	-6	28.24773159	108.1474657
2015/3/22 11:06	-32.6	-3	28.22574825	108.1377764
2015/3/22 11:06	-15.5	-1	28.25852819	108.1486732
2015/3/22 11:06	-15.5	-1	28.26002688	108.1486648
2015/3/22 11:06	-62.5	10	28.22149893	108.1350512
2015/3/22 11:06	-18.1	1	28.46681021	117.4768157
2015/3/22 11:06	-63.4	-2	28.22694099	108.1473087
2015/3/22 11:06	-63.7	-2	28.22558715	108.1365125
2015/3/22 11:06	-32.6	-3	28.22647884	108.1373918
2015/3/22 11:06	-46.7	-4	28.22001307	108.1374271
2015/3/22 11:06	-32.4	-5	28.2230649	108.1389041
2015/3/22 11:06	-17.1	-6	28.24726503	108.1462475
2015/3/22 11:06	-32	-8	28.22516921	108.1383136
2015/3/22 11:06	-13	-9	28.24696542	108.1466346
2015/3/22 11:06	-17.1	-1	28.23650613	108.1318428
2015/3/22 11:06	-13	-9	28.24670863	108.1456742
2015/3/22 11:06	-63.4	-2	28.22740566	108.1477393
2015/3/22 11:06	-32.6	-3	28.22591277	108.1378323
2015/3/22 11:06	-46.7	-4	28.21874137	108.1364319
2015/3/22 11:06	-32.4	-5	28.21777439	108.1443277
2015/3/22 11:06	-15.5	-6	28.24792315	108.1468106
2015/3/22 11:06	-32	-8	28.22547554	108.1374143
2015/3/22 11:06	-13	-9	28.24676598	108.1464616
2015/3/22 11:06	-62.1	10	28.22124463	108.1495127
2015/3/22 11:06	-62.1	10	28.22053936	108.1502206
2015/3/22 11:06	-6.5	-7	28.49607728	110.2037904
2015/3/22 11:06	-28.7	-6	28.48671767	110.1663277
2015/3/22 11:06	-37	-5	28.48822062	110.169523
2015/3/22 11:06	-31.2	-4	28.5111534	110.196882
2015/3/22 11:06	-53	-3	28.48793654	110.1860023
2015/3/22 11:06	-21.4	-1	28.48968105	110.1794919
2015/3/22 11:06	-29.7	8	28.49864551	110.1948158
2015/3/22 11:06	-10.1	-2	28.48811904	110.1775189
2015/3/22 11:06	-14.3	1	28.19396495	107.9608158
2015/3/22 11:06	-14.3	1	28.19377136	107.9605106
2015/3/22 11:06	-14.3	1	28.19331027	107.9603753
2015/3/22 11:06	-14.3	1	28.19378652	107.9609571
2015/3/22 11:06	-14.3	1	28.19395054	107.9618674
2015/3/22 11:06	-15.7	3	28.93193223	110.1676171
2015/3/22 11:06	-16.6	-1	28.93064375	110.1661132
2015/3/22 11:06	-23.1	-2	28.92521094	110.2105371
2015/3/22 11:06	-21.3	1	28.25235896	108.6863776
2015/3/22 11:06	-21.3	1	28.25211349	108.6865191
2015/3/22 11:06	-21.3	1	28.2515068	108.6863334
2015/3/22 11:06	-21.1	1	28.25385642	108.6865714
2015/3/22 11:06	-21.3	1	28.25227141	108.6866625
2015/3/22 11:07	-74.7	1	30.03694608	109.8373878
2015/3/22 11:07	-11.5	1	29.85332457	109.9358753
2015/3/22 11:07	-18	1	28.19412316	108.0239909
2015/3/22 11:07	-15	-2	28.19333984	108.0018429
2015/3/22 11:07	-15	-2	28.19262009	108.0028555
2015/3/22 11:07	-15	-2	28.19326737	108.0017288
2015/3/22 11:07	-15	-2	28.19347723	108.001701
2015/3/22 11:07	-15	-2	28.19358665	108.0029901
2015/3/22 11:07	-15.3	-1	28.48175735	110.2855378
2015/3/22 11:07	-11	-2	28.4813632	110.2796963
2015/3/22 11:07	-55.5	3	28.47997525	110.2815184
2015/3/22 11:07	-20.6	4	28.19882195	108.0081264
2015/3/22 11:07	-19.8	3	28.21479843	108.0217774
2015/3/22 11:07	-19.8	3	28.21465973	108.022671
2015/3/22 11:07	-19.8	3	28.21538922	108.0222309
2015/3/22 11:07	-19.8	3	28.21542119	108.0212166
2015/3/22 11:07	-24.7	1	28.48399007	110.2861723
2015/3/22 11:08	-23.4	-1	28.19855871	108.171261
2015/3/22 11:08	-24.7	2	28.19749776	108.1606176
2015/3/22 11:08	-80.4	1	28.20796503	108.1718029
2015/3/22 11:08	-23.4	-2	28.19835011	108.1707053
2015/3/22 11:08	-24.8	-1	28.19798407	108.1602679
2015/3/22 11:08	-80.4	3	28.20814151	108.1719729
2015/3/22 11:08	-24.8	-1	28.19811958	108.1612797
2015/3/22 11:08	-23.4	-2	28.19839017	108.1717551
2015/3/22 11:08	-23.4	-2	28.19901727	108.1718468
2015/3/22 11:08	-24.8	-1	28.19868876	108.1612871
2015/3/22 11:08	-80.4	3	28.20716519	108.172124
2015/3/22 11:08	-24	-2	28.19999924	108.1667498
2015/3/22 11:08	-24.8	-1	28.20029442	108.1671761
2015/3/22 11:08	-80.5	3	28.20855661	108.1677331
2015/3/22 11:08	-80.4	3	28.20760723	108.1722907
2015/3/22 11:08	-9.8	2	28.30891761	108.0434151
2015/3/22 11:08	-9.8	2	28.30890282	108.0431483
2015/3/22 11:08	-9.8	2	28.30947357	108.0445675
2015/3/22 11:08	-9.8	2	28.30980974	108.0433069
2015/3/22 11:08	-9.8	2	28.30911876	108.0445012
2015/3/22 11:08	-15.2	-1	28.22341719	108.0335169
2015/3/22 11:08	-15.2	-1	28.22297385	108.0334294
2015/3/22 11:08	-15.2	-1	28.22291985	108.0323263
2015/3/22 11:08	-15.2	-1	28.22360703	108.0324844
2015/3/22 11:08	-49.6	2	28.4806568	110.3014178
2015/3/22 11:08	-25.2	-1	28.47368333	110.2896706
2015/3/22 11:08	-8.2	1	29.95299453	110.0827501
2015/3/22 11:08	33.4	1	30.383166	109.0282114
2015/3/22 11:09	16.8	1	28.28417741	108.0369753
2015/3/22 11:09	16.8	1	28.28490639	108.0372573
2015/3/22 11:09	16.8	1	28.28377571	108.0373852
2015/3/22 11:09	16.8	1	28.28375364	108.0372797
2015/3/22 11:09	16.8	1	28.28390919	108.0373751
2015/3/22 11:09	-18.9	-5	28.45256086	110.341918
2015/3/22 11:09	-6	-4	28.44872316	110.3459732
2015/3/22 11:09	-39.8	-3	28.4566028	110.3446446
2015/3/22 11:09	-31	-1	28.47715048	110.3099835
2015/3/22 11:09	-63.3	6	28.47943363	110.3047843
2015/3/22 11:09	-23.1	-2	28.4580727	110.3318
2015/3/22 11:09	-15.9	-1	28.21573735	108.0109293
2015/3/22 11:09	-18	-3	28.19861156	108.070986
2015/3/22 11:09	-15.1	-1	28.20373607	108.0220989
2015/3/22 11:09	-15.1	-1	28.204031	108.0220616
2015/3/22 11:09	-15.1	-1	28.20248915	108.0223454
2015/3/22 11:09	-15.1	-1	28.20309022	108.0219095
2015/3/22 11:09	-21.5	1	28.26166999	108.7096906
2015/3/22 11:09	-21.5	1	28.26043393	108.7096177
2015/3/22 11:09	-21.5	1	28.26018686	108.7102657
2015/3/22 11:09	-22.2	1	28.2596378	108.7102728
2015/3/22 11:09	-21.5	1	28.26108759	108.7111965
2015/3/22 11:09	-21	-4	28.20194476	108.1543788
2015/3/22 11:09	-9.8	-7	28.23070469	108.1682805
2015/3/22 11:09	-22.4	8	28.23863939	108.1838153
2015/3/22 11:09	-35.3	-1	28.19865883	108.1600186
2015/3/22 11:09	-22.5	-3	28.19721784	108.155727
2015/3/22 11:09	-13	-6	28.19125161	108.1567879
2015/3/22 11:09	-13	-6	28.18998289	108.1567001
2015/3/22 11:09	-22.4	8	28.23878355	108.1834486
2015/3/22 11:09	-35.3	-1	28.19798117	108.1601976
2015/3/22 11:09	-22.5	-3	28.19781371	108.1557076
2015/3/22 11:09	-21	-4	28.20148508	108.1547638
2015/3/22 11:09	-9.8	-7	28.23121206	108.1683575
2015/3/22 11:09	-9.8	-7	28.2312807	108.1683041
2015/3/22 11:09	-13	-6	28.19092685	108.1571071
2015/3/22 11:09	-35.3	-1	28.19844388	108.1597812
2015/3/22 11:09	-22.5	-3	28.19799961	108.15531
2015/3/22 11:09	-23.2	8	28.21183457	108.1700768
2015/3/22 11:09	-21	-4	28.201957	108.1550402
2015/3/22 11:09	-24.4	-3	28.19728574	108.1555911
2015/3/22 11:09	-22.9	-4	28.20058276	108.155671
2015/3/22 11:09	-9.8	-7	28.22987403	108.168006
2015/3/22 11:09	-22.4	8	28.23861555	108.1832792
2015/3/22 11:09	-35.3	-1	28.19734707	108.1580948
2015/3/22 11:09	-22.5	-3	28.19681648	108.1562975
2015/3/22 11:09	-21	-4	28.20168374	108.1555695
2015/3/22 11:09	-13	-6	28.19051134	108.1569596
2015/3/22 11:09	-9.8	-7	28.23090664	108.1677086
2015/3/22 11:09	-22.4	8	28.23881964	108.1833806
2015/3/22 11:09	-35.3	-1	28.19883929	108.1591581
2015/3/22 11:09	-8.5	-1	28.22365277	108.0381552
2015/3/22 11:09	-8.5	-1	28.22497839	108.0376281
2015/3/22 11:09	-8.5	-1	28.22432461	108.0377687
2015/3/22 11:09	-8.5	-1	28.22490828	108.0369157
2015/3/22 11:09	-8.5	-1	28.22431447	108.0379398
2015/3/22 11:09	-230.9	3	28.57093211	110.239099
2015/3/22 11:09	-36.8	-2	28.47234211	110.282502
2015/3/22 11:09	-117.3	-1	28.49123335	110.2969853
2015/3/22 11:09	-26.3	1	28.47344646	110.2873259
2015/3/22 11:09	-12.1	-1	28.45873805	110.3478196
2015/3/22 11:09	-23.9	2	28.47776146	110.3015844
2015/3/22 11:10	-8.3	-4	28.2303345	108.1358105
2015/3/22 11:10	-8.3	-4	28.23053428	108.1354485
2015/3/22 11:10	-9.9	-8	28.22552247	108.1365171
2015/3/22 11:10	-8.3	-4	28.23067757	108.1359478
2015/3/22 11:10	-9.9	-8	28.22728938	108.1362786
2015/3/22 11:10	-8.3	-4	28.23008392	108.136531
2015/3/22 11:10	-9.9	-8	28.2265181	108.1354592
2015/3/22 11:10	-8.3	-4	28.23108972	108.1356398
2015/3/22 11:10	-9.9	-8	28.22847189	108.1360125
2015/3/22 11:10	-14.8	-4	28.21617998	108.090997
2015/3/22 11:10	-14.8	-4	28.21525869	108.0917375
2015/3/22 11:10	-14.8	-4	28.21554127	108.0914473
2015/3/22 11:10	-14.8	-4	28.21480122	108.0912014
2015/3/22 11:10	-16.5	-4	28.19238542	108.0752112
2015/3/22 11:10	-10.2	1	28.27133396	107.7651817
2015/3/22 11:10	-58.1	3	28.48519328	110.314054
2015/3/22 11:10	-25.2	-1	28.48070647	110.3170894
2015/3/22 11:10	-32.4	-2	28.47638418	110.3294851
2015/3/22 11:10	-22.7	-2	28.19594323	108.056527
2015/3/22 11:10	-11.3	3	28.23714843	108.0672511
2015/3/22 11:10	-11.3	3	28.23701897	108.0666774
2015/3/22 11:10	-11.3	3	28.23777197	108.0678287
2015/3/22 11:10	-11.3	3	28.23737646	108.0671903
2015/3/22 11:10	-18.8	5	28.21348128	108.081669
2015/3/22 11:10	-18.8	5	28.21341564	108.0824136
2015/3/22 11:10	-18.8	5	28.21351837	108.0819666
2015/3/22 11:10	-18.8	5	28.21330741	108.0828558
2015/3/22 11:11	-11.8	1	28.50055299	107.6923571
2015/3/22 11:11	-11.8	1	28.50050232	107.6928359
2015/3/22 11:11	-11.8	1	28.50042613	107.6920187
2015/3/22 11:11	-11.8	1	28.49889249	107.6922585
2015/3/22 11:11	-8	-1	28.20488449	107.9012763
2015/3/22 11:11	-22.6	-2	28.19886662	107.9150737
2015/3/22 11:11	-22.6	-2	28.19889456	107.9162131
2015/3/22 11:11	-22.6	-2	28.19856164	107.9149091
2015/3/22 11:11	-22.6	-2	28.19917737	107.9158151
2015/3/22 11:11	-10.4	1	28.48158605	108.1773975
2015/3/22 11:11	-10.4	1	28.4814495	108.1777519
2015/3/22 11:11	-10.4	1	28.48178811	108.1767852
2015/3/22 11:11	-10.4	1	28.48126349	108.17741
2015/3/22 11:11	-10.4	1	28.48144145	108.177473
2015/3/22 11:11	-33.4	2	29.83125386	109.994523
2015/3/22 11:11	-19.5	-1	29.85408511	110.0024831
2015/3/22 11:11	-12.7	2	28.20002865	107.9173766
2015/3/22 11:11	-7.9	-1	28.19402178	107.9580563
2015/3/22 11:11	-7.9	-1	28.19425594	107.9586594
2015/3/22 11:11	-7.9	-1	28.19390822	107.9581586
2015/3/22 11:11	-12.7	2	28.20121413	107.9167911
2015/3/22 11:11	-12.7	2	28.19999086	107.9160944
2015/3/22 11:11	-7.9	-1	28.19404908	107.9575221
2015/3/22 11:11	-12.7	2	28.2009193	107.9168195
2015/3/22 11:11	-11.6	-3	28.46548729	110.3374717
2015/3/22 11:11	-31.9	-2	28.46818412	110.3395148
2015/3/22 11:11	-35.1	-1	28.47280618	110.3940735
2015/3/22 11:11	-30.8	4	28.48604865	110.3320302
2015/3/22 11:11	-12.7	2	28.19966417	107.9174849
2015/3/22 11:11	-3.4	1	28.87860381	110.3645276
2015/3/22 11:11	-13.4	-1	28.25375864	108.1275812
2015/3/22 11:11	-9.1	2	28.21131143	108.0837941
2015/3/22 11:11	-13.4	-1	28.25332462	108.1280011
2015/3/22 11:11	-9.1	2	28.21143507	108.0842523
2015/3/22 11:11	-13.4	-1	28.25393148	108.1267072
2015/3/22 11:11	-9.1	2	28.21195277	108.0837779
2015/3/22 11:11	-13.4	-1	28.25388651	108.1271219
2015/3/22 11:11	-9.1	2	28.21095698	108.0848993
2015/3/22 11:11	-13.4	-1	28.25396922	108.1278809
2015/3/22 11:11	-9.1	2	28.21153928	108.0840309
2015/3/22 11:11	29.1	1	28.21453551	108.0489184
2015/3/22 11:12	-15	1	28.19857882	108.0490895
2015/3/22 11:12	-15	1	28.19874806	108.0491281
2015/3/22 11:12	-15	1	28.19775483	108.0489215
2015/3/22 11:12	-15	1	28.19844875	108.0487541
2015/3/22 11:12	-8.3	-4	28.48937502	110.3129162
2015/3/22 11:12	-7	-2	28.48839665	110.3199434
2015/3/22 11:12	-28.2	-3	28.48763555	110.3272586
2015/3/22 11:12	-26.4	5	28.46880709	110.3972528
2015/3/22 11:12	-11.7	-1	28.48888052	110.3190385
2015/3/22 11:12	-11.4	1	28.25256744	108.1523596
2015/3/22 11:12	-11.4	1	28.25254861	108.151671
2015/3/22 11:12	-11.4	1	28.25215204	108.1520727
2015/3/22 11:12	-11.4	1	28.2527747	108.1515253
2015/3/22 11:12	-11.4	1	28.25205245	108.1522308
2015/3/22 11:12	-14.5	-1	28.19596479	108.048347
2015/3/22 11:12	-14.5	-1	28.19561315	108.0489087
2015/3/22 11:12	-14.5	-1	28.19546346	108.0473039
2015/3/22 11:12	-14.5	-1	28.19529621	108.0494231
2015/3/22 11:12	-19.2	-2	28.19272123	108.0929409
2015/3/22 11:12	-16.8	-1	28.19268025	108.1300365
2015/3/22 11:12	-19.2	-2	28.19218871	108.0921084
2015/3/22 11:12	-16.8	-1	28.19238794	108.1297248
2015/3/22 11:12	-16.8	-1	28.19252648	108.1296981
2015/3/22 11:12	-16.8	-1	28.1928329	108.1295608
2015/3/22 11:12	-19.2	-2	28.1940487	108.0916794
2015/3/22 11:12	-16.8	-1	28.19279504	108.1301767
2015/3/22 11:12	-19.2	-2	28.19201029	108.0917626
2015/3/22 11:13	-10.8	1	28.25845351	108.1367184
2015/3/22 11:13	-10.8	1	28.25893857	108.1380688
2015/3/22 11:13	-10.8	1	28.25813779	108.1385735
2015/3/22 11:13	-10.8	2	28.25867237	108.1380321
2015/3/22 11:13	-10.8	1	28.2577247	108.1391544
2015/3/22 11:13	8.8	1	28.40029668	110.318903
2015/3/22 11:13	-13.4	1	28.94256263	110.3032897
2015/3/22 11:14	-11	-7	28.21221341	108.0391458
2015/3/22 11:14	-11	-7	28.21167795	108.0383387
2015/3/22 11:14	-11	-7	28.2119054	108.0382746
2015/3/22 11:14	-11	-7	28.21127224	108.0379838
2015/3/22 11:14	-12.3	1	28.50175358	110.3446953
2015/3/22 11:14	-13	-2	28.24530974	108.0922481
2015/3/22 11:14	-13	-2	28.24500116	108.0908013
2015/3/22 11:14	-13	-2	28.24559087	108.0918101
2015/3/22 11:14	-13	-2	28.244303	108.0907543
2015/3/22 11:14	-22.6	2	28.48349683	110.3880455
2015/3/22 11:14	-17.2	-1	28.48243659	110.3906245
2015/3/22 11:14	-16.3	2	28.20352683	108.1382442
2015/3/22 11:14	-16.3	2	28.20412708	108.1385473
2015/3/22 11:14	-16.3	2	28.20498314	108.1387791
2015/3/22 11:14	-16.3	2	28.20447699	108.1387494
2015/3/22 11:15	-27.6	1	28.49605892	110.3869239
2015/3/22 11:15	-16.6	8	28.19457118	108.1345341
2015/3/22 11:15	-16.6	8	28.1948231	108.1351184
2015/3/22 11:15	-16.6	8	28.19492919	108.1347831
2015/3/22 11:15	-16.6	8	28.19505111	108.1344841
2015/3/22 11:15	-10.1	-3	28.22669155	107.9944462
2015/3/22 11:15	-10.1	-3	28.22683213	107.993754
2015/3/22 11:15	-10.1	-3	28.22603938	107.9955434
2015/3/22 11:15	-10.1	-3	28.22680278	107.9951718
2015/3/22 11:15	-10.1	-3	28.227577	107.9940197
2015/3/22 11:15	-23	1	29.85585586	110.1296634
2015/3/22 11:15	15.3	1	29.64884705	109.9312709
2015/3/22 11:16	-8.8	1	28.23096024	108.1022517
2015/3/22 11:16	-8.8	1	28.23014615	108.1034421
2015/3/22 11:16	-8.8	1	28.23155355	108.1032481
2015/3/22 11:16	-8.8	1	28.23162333	108.1025591
2015/3/22 11:16	-8.8	1	28.2314275	108.1031547
2015/3/22 11:16	-21.8	2	28.50356408	110.3943076
2015/3/22 11:16	-30	-1	28.48939069	110.416916
2015/3/22 11:16	-3.3	1	28.5143768	110.520166
2015/3/22 11:16	-28.7	4	28.51296446	110.3920183
2015/3/22 11:16	-27	-1	28.51746905	110.3818873
2015/3/22 11:16	-12.8	-3	28.50979954	110.4017764
2015/3/22 11:16	-38.5	-2	28.5162065	110.4015326
2015/3/22 11:16	-15.3	-3	28.19127008	108.048711
2015/3/22 11:16	-14.3	-3	28.19098192	108.0494214
2015/3/22 11:16	-14.3	-3	28.19080712	108.0488617
2015/3/22 11:16	-14.3	-3	28.19090157	108.0484779
2015/3/22 11:16	-14.3	-3	28.19103842	108.0495487
2015/3/22 11:17	-12	-2	28.20296152	108.1476433
2015/3/22 11:17	-12	-4	28.20273225	108.1469412
2015/3/22 11:17	-12	-4	28.20290569	108.1464972
2015/3/22 11:17	-12	-4	28.20356237	108.1480961
2015/3/22 11:17	-12	-4	28.20349899	108.1469723
2015/3/22 11:18	-39.4	2	28.96327611	110.3403063
2015/3/22 11:18	6.9	1	28.53861427	110.3926269
2015/3/22 11:18	-16.3	-1	28.95542365	110.3363883
2015/3/22 11:18	-104.7	1	28.50076113	110.4930924
2015/3/22 11:18	-13.3	-1	28.21661746	108.0352993
2015/3/22 11:18	-8.9	-4	28.30494239	108.0547884
2015/3/22 11:18	-13.3	-1	28.21635377	108.0349177
2015/3/22 11:18	-8.9	-4	28.30522733	108.0539217
2015/3/22 11:18	-13.3	-1	28.21620259	108.0354108
2015/3/22 11:18	-15.6	6	28.20270897	108.0307792
2015/3/22 11:18	-8.9	-4	28.3045901	108.0537049
2015/3/22 11:18	-15.6	6	28.20376144	108.0317971
2015/3/22 11:18	-15.6	6	28.20265011	108.0319886
2015/3/22 11:18	-8.9	-4	28.30464062	108.054276
2015/3/22 11:18	-13.3	-1	28.21709657	108.0354092
2015/3/22 11:18	-15.6	6	28.20323248	108.0306275
2015/3/22 11:18	-8.9	-4	28.30509996	108.0547445
2015/3/22 11:18	-13.3	-1	28.21645881	108.0347664
2015/3/22 11:18	-20.8	-1	28.19308237	108.0793057
2015/3/22 11:18	-20.8	-1	28.19342275	108.0794325
2015/3/22 11:18	-20.8	-1	28.19380125	108.0788232
2015/3/22 11:18	-20.8	-1	28.1935183	108.0793521
2015/3/22 11:18	-12.3	-3	28.2906019	108.087695
2015/3/22 11:18	-12.3	-3	28.28983619	108.0870009
2015/3/22 11:18	-12.3	-3	28.29180023	108.0862258
2015/3/22 11:18	-12.3	-3	28.29062981	108.0879605
2015/3/22 11:18	-23.8	1	28.74604827	108.1804581
2015/3/22 11:18	-23.8	1	28.74615894	108.179195
2015/3/22 11:18	-23.8	1	28.74545092	108.1794689
2015/3/22 11:18	-23.8	1	28.74620024	108.180929
2015/3/22 11:18	-13.7	-1	28.23201879	108.1458502
2015/3/22 11:18	-13.7	-1	28.23180038	108.1454046
2015/3/22 11:18	-13.7	-1	28.23239605	108.1459911
2015/3/22 11:18	-13.7	-1	28.23258126	108.1447001
2015/3/22 11:18	-37.3	4	28.95760343	110.3413612
2015/3/22 11:18	-19	-1	28.95762424	110.3366023
2015/3/22 11:18	-30.5	-2	28.95687201	110.3412937
2015/3/22 11:18	-11.1	-3	28.98930333	110.3484604
2015/3/22 11:18	-37	1	28.22728122	108.4172922
2015/3/22 11:18	-8.5	-1	28.20739759	108.0481826
2015/3/22 11:18	-21	-2	28.23189558	108.0555058
2015/3/22 11:18	-8.5	-1	28.20674219	108.0487888
2015/3/22 11:18	-21	-2	28.23239151	108.0573163
2015/3/22 11:18	-21.3	-2	28.20911454	108.0416575
2015/3/22 11:18	-21	-2	28.23269678	108.0557886
2015/3/22 11:18	-8.5	-1	28.20762018	108.0485289
2015/3/22 11:18	-8.5	-1	28.20751681	108.0481266
2015/3/22 11:18	-21	-2	28.23199117	108.0563174
2015/3/22 11:18	-8.5	-1	28.20703627	108.0489055
2015/3/22 11:19	-17.7	-3	28.1920605	108.0861864
2015/3/22 11:19	-14.6	-1	28.20345811	108.1077854
2015/3/22 11:19	-14.6	-1	28.203076	108.1073569
2015/3/22 11:19	-11.2	-4	28.22321724	108.1034466
2015/3/22 11:19	-11.2	-4	28.22274855	108.1034201
2015/3/22 11:19	-17.7	-3	28.19165397	108.0878879
2015/3/22 11:19	-14.6	-1	28.20325785	108.107793
2015/3/22 11:19	-11.2	-4	28.22342365	108.1034922
2015/3/22 11:19	-17.7	-3	28.19211506	108.086762
2015/3/22 11:19	-14.6	-1	28.202791	108.107425
2015/3/22 11:19	-13.6	1	28.30275557	108.560342
2015/3/22 11:19	-17.7	-3	28.19174324	108.087193
2015/3/22 11:19	-11.2	-4	28.22331724	108.1039859
2015/3/22 11:19	-15.7	-1	28.95722465	110.4166803
2015/3/22 11:19	-28.1	2	28.96778123	110.4330559
2015/3/22 11:19	-38.8	2	28.96293703	110.3472388
2015/3/22 11:19	-10	-1	28.98279214	110.3670801
2015/3/22 11:19	-12.9	-3	28.20063207	108.0532808
2015/3/22 11:19	-12.5	-2	28.27053828	108.0736339
2015/3/22 11:19	-24.1	-1	28.2515214	108.0922617
2015/3/22 11:19	-12.9	-3	28.19984777	108.0549146
2015/3/22 11:19	-12.5	-2	28.26950778	108.0735913
[truncated: 15,339 more rows]
